# Supplementary material for: Dynamic expectations: Behavioral and electrophysiological evidence of sub-second updates in reward predictions
Source: Commun Biol. 2023 Aug 24;6:871. doi: 10.1038/s42003-023-05199-x (PMC10449862; doi:10.1038/s42003-023-05199-x)
Supplement: Supplementary file 4 — Supplementary Data 1 [file 42003_2023_5199_MOESM4_ESM.xlsx]

## Sheet: Fig 2a
Time	-3	-2.99805	-2.99609	-2.99414	-2.99219	-2.99023	-2.98828	-2.98633	-2.98438	-2.98242	-2.98047	-2.97852	-2.97656	-2.97461	-2.97266	-2.9707	-2.96875	-2.9668	-2.96484	-2.96289	-2.96094	-2.95898	-2.95703	-2.95508	-2.95312	-2.95117	-2.94922	-2.94727	-2.94531	-2.94336	-2.94141	-2.93945	-2.9375	-2.93555	-2.93359	-2.93164	-2.92969	-2.92773	-2.92578	-2.92383	-2.92188	-2.91992	-2.91797	-2.91602	-2.91406	-2.91211	-2.91016	-2.9082	-2.90625
Win	-2.98598	-3.04844	-3.10959	-3.1675	-3.2204	-3.26677	-3.30534	-3.33515	-3.3555	-3.36596	-3.36636	-3.35681	-3.33767	-3.30964	-3.27373	-3.2313	-3.18403	-3.13384	-3.0828	-3.033	-2.98632	-2.94434	-2.90813	-2.87822	-2.85451	-2.83635	-2.82267	-2.81212	-2.80329	-2.79493	-2.78602	-2.77599	-2.76464	-2.75218	-2.73906	-2.72592	-2.71337	-2.70195	-2.69202	-2.68373	-2.67709	-2.67202	-2.66845	-2.66639	-2.66604	-2.66776	-2.67209	-2.67963	-2.69093
Near Win Before	-2.08982	-2.09168	-2.09434	-2.09853	-2.10496	-2.11424	-2.12686	-2.14304	-2.1627	-2.18539	-2.21024	-2.236	-2.26109	-2.28379	-2.30236	-2.31533	-2.32167	-2.321	-2.31369	-2.3009	-2.28454	-2.26703	-2.25112	-2.23958	-2.23488	-2.23893	-2.25285	-2.27687	-2.31025	-2.35139	-2.39796	-2.44717	-2.49607	-2.54183	-2.58206	-2.6151	-2.64015	-2.65741	-2.668	-2.67387	-2.6775	-2.68164	-2.6889	-2.70145	-2.72075	-2.74738	-2.78095	-2.82025	-2.86338
Near Win After	-3.39228	-3.37104	-3.34929	-3.32607	-3.3004	-3.27138	-3.23839	-3.20115	-3.15988	-3.11543	-3.06924	-3.02339	-2.98046	-2.94334	-2.91503	-2.8983	-2.89546	-2.90803	-2.93655	-2.98047	-3.03808	-3.10661	-3.18243	-3.26136	-3.33893	-3.41088	-3.47341	-3.52365	-3.55982	-3.58145	-3.58942	-3.58586	-3.57393	-3.5575	-3.5407	-3.52747	-3.52112	-3.52389	-3.53674	-3.55918	-3.5894	-3.62448	-3.66079	-3.6945	-3.72206	-3.74067	-3.7486	-3.74534	-3.7316
Full Miss	-2.68343	-2.71097	-2.73766	-2.76228	-2.78377	-2.80148	-2.81517	-2.82507	-2.83186	-2.83657	-2.84048	-2.84499	-2.85148	-2.86116	-2.875	-2.89357	-2.91705	-2.94514	-2.97708	-3.01167	-3.04733	-3.08219	-3.11422	-3.14137	-3.16174	-3.1737	-3.1761	-3.16834	-3.15045	-3.12316	-3.08785	-3.04645	-3.00135	-2.95521	-2.91076	-2.87055	-2.83683	-2.81128	-2.79493	-2.78807	-2.79025	-2.80037	-2.81679	-2.83753	-2.86052	-2.88378	-2.90569	-2.9251	-2.94147
[truncated: 2,512 more columns]

## Sheet: Fig 3c
Time	FM	NWA	NWB	WIN
-3	0.488889	0.45	0.483333	0.466667
-2.95	0.485185	0.45	0.483333	0.466667
-2.9	0.481481	0.461111	0.483333	0.466667
-2.85	0.47963	0.461111	0.477778	0.477778
-2.8	0.485185	0.455556	0.477778	0.483333
-2.75	0.481481	0.466667	0.483333	0.483333
-2.7	0.47963	0.461111	0.483333	0.472222
-2.65	0.47963	0.461111	0.483333	0.472222
-2.6	0.481481	0.461111	0.477778	0.461111
-2.55	0.477778	0.461111	0.483333	0.461111
-2.5	0.481481	0.455556	0.477778	0.461111
-2.45	0.481481	0.466667	0.472222	0.461111
-2.4	0.485185	0.472222	0.466667	0.455556
-2.35	0.481481	0.472222	0.472222	0.433333
-2.3	0.47963	0.472222	0.466667	0.422222
-2.25	0.477778	0.472222	0.472222	0.422222
-2.2	0.475926	0.472222	0.455556	0.427778
-2.15	0.474074	0.472222	0.444444	0.427778
-2.1	0.475926	0.472222	0.444444	0.433333
-2.05	0.475926	0.472222	0.444444	0.433333
-2	0.466667	0.477778	0.433333	0.427778
-1.95	0.461111	0.466667	0.438889	0.422222
-1.9	0.459259	0.472222	0.427778	0.416667
-1.85	0.462963	0.477778	0.416667	0.422222
-1.8	0.466667	0.483333	0.411111	0.422222
-1.75	0.462963	0.494444	0.4	0.422222
-1.7	0.448148	0.477778	0.388889	0.405556
-1.65	0.451852	0.483333	0.383333	0.4
-1.6	0.446296	0.494444	0.388889	0.4
-1.55	0.438889	0.516667	0.383333	0.411111
-1.5	0.435185	0.516667	0.377778	0.411111
-1.45	0.418519	0.527778	0.366667	0.411111
-1.4	0.424074	0.544444	0.355556	0.411111
-1.35	0.416667	0.538889	0.35	0.405556
-1.3	0.398148	0.55	0.344444	0.411111
-1.25	0.392593	0.566667	0.35	0.416667
-1.2	0.385185	0.577778	0.338889	0.411111
-1.15	0.372222	0.577778	0.327778	0.416667
-1.1	0.353704	0.588889	0.327778	0.422222
-1.05	0.342593	0.6	0.322222	0.427778
-1	0.333333	0.6	0.311111	0.444444
-0.95	0.325926	0.611111	0.311111	0.455556
-0.9	0.32037	0.6	0.311111	0.455556
-0.85	0.314815	0.6	0.305556	0.461111
-0.8	0.303704	0.6	0.305556	0.472222
-0.75	0.301852	0.588889	0.305556	0.483333
-0.7	0.287037	0.566667	0.311111	0.5
-0.65	0.275926	0.544444	0.311111	0.522222
-0.6	0.268519	0.544444	0.311111	0.505556
-0.55	0.262963	0.516667	0.322222	0.511111
-0.5	0.248148	0.477778	0.322222	0.522222
-0.45	0.246296	0.444444	0.327778	0.527778
-0.4	0.233333	0.416667	0.333333	0.55
-0.35	0.227778	0.394444	0.333333	0.583333
-0.3	0.212963	0.388889	0.333333	0.588889
-0.25	0.212963	0.366667	0.344444	0.605556
-0.2	0.212963	0.338889	0.361111	0.616667
-0.15	0.205556	0.322222	0.366667	0.611111
-0.1	0.198148	0.322222	0.383333	0.605556
-0.05	0.196296	0.305556	0.394444	0.616667
0	0.194444	0.305556	0.394444	0.627778
0.05	0.183333	0.288889	0.383333	0.633333
0.1	0.175926	0.288889	0.366667	0.644444
0.15	0.164815	0.288889	0.344444	0.666667
0.2	0.153704	0.283333	0.305556	0.677778
0.25	0.146296	0.283333	0.3	0.694444
0.3	0.138889	0.272222	0.288889	0.722222
0.35	0.138889	0.255556	0.283333	0.744444
0.4	0.131481	0.244444	0.283333	0.761111
0.45	0.124074	0.233333	0.272222	0.794444
0.5	0.124074	0.216667	0.283333	0.794444
0.55	0.116667	0.216667	0.277778	0.794444
0.6	0.116667	0.194444	0.288889	0.805556
0.65	0.116667	0.194444	0.277778	0.805556
0.7	0.114815	0.194444	0.272222	0.8
0.75	0.118519	0.177778	0.272222	0.811111

## Sheet: Fig 3d - Top
outcome	t	raw	OUTCOME_NAMES
1	-0.96875	-6.13416	WIN
2	-0.96875	-1.99105	NWB
3	-0.96875	-7.14541	NWA
4	-0.96875	-2.53935	FM
1	-0.966797	-6.14486	WIN
2	-0.966797	-2.0145	NWB
3	-0.966797	-7.2283	NWA
4	-0.966797	-2.52749	FM
1	-0.964844	-6.14794	WIN
2	-0.964844	-2.04228	NWB
3	-0.964844	-7.31151	NWA
4	-0.964844	-2.51318	FM
1	-0.962891	-6.14319	WIN
2	-0.962891	-2.07389	NWB
3	-0.962891	-7.39157	NWA
4	-0.962891	-2.49862	FM
1	-0.960938	-6.13137	WIN
2	-0.960938	-2.1083	NWB
3	-0.960938	-7.46458	NWA
4	-0.960938	-2.4859	FM
1	-0.958984	-6.11426	WIN
2	-0.958984	-2.14398	NWB
3	-0.958984	-7.52654	NWA
4	-0.958984	-2.47677	FM
1	-0.957031	-6.09459	WIN
2	-0.957031	-2.17915	NWB
3	-0.957031	-7.57375	NWA
4	-0.957031	-2.47251	FM
1	-0.955078	-6.07578	WIN
2	-0.955078	-2.21198	NWB
3	-0.955078	-7.60323	NWA
4	-0.955078	-2.47374	FM
1	-0.953125	-6.06163	WIN
2	-0.953125	-2.24078	NWB
3	-0.953125	-7.6131	NWA
4	-0.953125	-2.4804	FM
1	-0.951172	-6.05592	WIN
2	-0.951172	-2.26419	NWB
3	-0.951172	-7.60287	NWA
4	-0.951172	-2.49177	FM
1	-0.949219	-6.06191	WIN
2	-0.949219	-2.28131	NWB
3	-0.949219	-7.5736	NWA
4	-0.949219	-2.5065	FM
1	-0.947266	-6.082	WIN
2	-0.947266	-2.29175	NWB
3	-0.947266	-7.52786	NWA
4	-0.947266	-2.52279	FM
1	-0.945312	-6.11732	WIN
2	-0.945312	-2.29565	NWB
3	-0.945312	-7.46956	NWA
4	-0.945312	-2.53851	FM
1	-0.943359	-6.16757	WIN
2	-0.943359	-2.2936	NWB
3	-0.943359	-7.4036	NWA
4	-0.943359	-2.55144	FM
1	-0.941406	-6.23098	WIN
2	-0.941406	-2.28653	NWB
3	-0.941406	-7.33541	NWA
4	-0.941406	-2.55941	FM
1	-0.939453	-6.30441	WIN
2	-0.939453	-2.27555	NWB
3	-0.939453	-7.27037	NWA
4	-0.939453	-2.56048	FM
1	-0.9375	-6.3837	WIN
2	-0.9375	-2.26183	NWB
3	-0.9375	-7.21336	NWA
4	-0.9375	-2.55311	FM
1	-0.935547	-6.46411	WIN
2	-0.935547	-2.24647	NWB
3	-0.935547	-7.16822	NWA
4	-0.935547	-2.53626	FM
1	-0.933594	-6.54079	WIN
2	-0.933594	-2.23039	NWB
3	-0.933594	-7.13745	NWA
4	-0.933594	-2.50944	FM
1	-0.931641	-6.60937	WIN
2	-0.931641	-2.21431	NWB
3	-0.931641	-7.12202	NWA
4	-0.931641	-2.47276	FM
1	-0.929688	-6.66641	WIN
2	-0.929688	-2.19872	NWB
3	-0.929688	-7.12137	NWA
4	-0.929688	-2.42689	FM
1	-0.927734	-6.70975	WIN
2	-0.927734	-2.18397	NWB
3	-0.927734	-7.13357	NWA
4	-0.927734	-2.37303	FM
1	-0.925781	-6.73875	WIN
2	-0.925781	-2.1703	NWB
3	-0.925781	-7.15563	NWA
4	-0.925781	-2.31282	FM
1	-0.923828	-6.75427	WIN
2	-0.923828	-2.15796	NWB
3	-0.923828	-7.18392	NWA
4	-0.923828	-2.24822	FM
1	-0.921875	-6.7585	WIN
2	-0.921875	-2.14725	NWB
3	-0.921875	-7.21458	NWA
4	-0.921875	-2.18141	FM
1	-0.919922	-6.75465	WIN
2	-0.919922	-2.1386	NWB
3	-0.919922	-7.24397	NWA
4	-0.919922	-2.11465	FM
1	-0.917969	-6.74646	WIN
2	-0.917969	-2.13255	NWB
3	-0.917969	-7.26898	NWA
4	-0.917969	-2.05012	FM
1	-0.916016	-6.7378	WIN
2	-0.916016	-2.12974	NWB
3	-0.916016	-7.28728	NWA
4	-0.916016	-1.98986	FM
1	-0.914062	-6.73212	WIN
2	-0.914062	-2.13087	NWB
3	-0.914062	-7.29746	NWA
4	-0.914062	-1.9356	FM
1	-0.912109	-6.7321	WIN
2	-0.912109	-2.13655	NWB
3	-0.912109	-7.29905	NWA
4	-0.912109	-1.88869	FM
1	-0.910156	-6.73943	WIN
2	-0.910156	-2.14725	NWB
3	-0.910156	-7.2924	NWA
4	-0.910156	-1.85006	FM
1	-0.908203	-6.75464	WIN
2	-0.908203	-2.16317	NWB
3	-0.908203	-7.27854	NWA
4	-0.908203	-1.8202	FM
1	-0.90625	-6.77724	WIN
2	-0.90625	-2.18413	NWB
3	-0.90625	-7.25894	NWA
4	-0.90625	-1.7991	FM
1	-0.904297	-6.80584	WIN
2	-0.904297	-2.20952	NWB
3	-0.904297	-7.23537	NWA
4	-0.904297	-1.78631	FM
1	-0.902344	-6.8385	WIN
2	-0.902344	-2.23829	NWB
3	-0.902344	-7.20961	NWA
4	-0.902344	-1.781	FM
1	-0.900391	-6.87305	WIN
2	-0.900391	-2.26893	NWB
3	-0.900391	-7.18334	NWA
4	-0.900391	-1.78197	FM
1	-0.898438	-6.90744	WIN
2	-0.898438	-2.29958	NWB
3	-0.898438	-7.158	NWA
4	-0.898438	-1.78774	FM
1	-0.896484	-6.93997	WIN
2	-0.896484	-2.32813	NWB
3	-0.896484	-7.1347	NWA
4	-0.896484	-1.79666	FM
1	-0.894531	-6.96958	WIN
2	-0.894531	-2.35242	NWB
3	-0.894531	-7.11425	NWA
4	-0.894531	-1.80697	FM
1	-0.892578	-6.99585	WIN
2	-0.892578	-2.37046	NWB
3	-0.892578	-7.09711	NWA
4	-0.892578	-1.81696	FM
1	-0.890625	-7.01905	WIN
2	-0.890625	-2.38061	NWB
3	-0.890625	-7.08348	NWA
4	-0.890625	-1.825	FM
1	-0.888672	-7.03996	WIN
2	-0.888672	-2.3818	NWB
3	-0.888672	-7.07337	NWA
4	-0.888672	-1.82971	FM
1	-0.886719	-7.05976	WIN
2	-0.886719	-2.37371	NWB
3	-0.886719	-7.06665	NWA
4	-0.886719	-1.83003	FM
1	-0.884766	-7.07976	WIN
2	-0.884766	-2.35687	NWB
3	-0.884766	-7.06314	NWA
4	-0.884766	-1.82526	FM
1	-0.882812	-7.10116	WIN
2	-0.882812	-2.33268	NWB
3	-0.882812	-7.06267	NWA
4	-0.882812	-1.81511	FM
1	-0.880859	-7.12491	WIN
2	-0.880859	-2.30333	NWB
3	-0.880859	-7.0651	NWA
4	-0.880859	-1.79972	FM
1	-0.878906	-7.1515	WIN
2	-0.878906	-2.27169	NWB
3	-0.878906	-7.07032	NWA
4	-0.878906	-1.77959	FM
1	-0.876953	-7.1809	WIN
2	-0.876953	-2.24102	NWB
3	-0.876953	-7.0783	NWA
4	-0.876953	-1.75553	FM
1	-0.875	-7.21258	WIN
2	-0.875	-2.21473	NWB
3	-0.875	-7.08899	NWA
4	-0.875	-1.72859	FM
1	-0.873047	-7.24551	WIN
2	-0.873047	-2.19607	NWB
3	-0.873047	-7.10231	NWA
4	-0.873047	-1.69993	FM
1	-0.871094	-7.2783	WIN
2	-0.871094	-2.18778	NWB
3	-0.871094	-7.11813	NWA
4	-0.871094	-1.67074	FM
1	-0.869141	-7.30937	WIN
2	-0.869141	-2.19185	NWB
3	-0.869141	-7.13619	NWA
4	-0.869141	-1.64214	FM
1	-0.867188	-7.33705	WIN
2	-0.867188	-2.2093	NWB
3	-0.867188	-7.15608	NWA
4	-0.867188	-1.61511	FM
1	-0.865234	-7.35981	WIN
2	-0.865234	-2.24002	NWB
3	-0.865234	-7.17725	NWA
4	-0.865234	-1.59046	FM
1	-0.863281	-7.37636	WIN
2	-0.863281	-2.28278	NWB
3	-0.863281	-7.199	NWA
4	-0.863281	-1.56876	FM
1	-0.861328	-7.38579	WIN
2	-0.861328	-2.33524	NWB
3	-0.861328	-7.22052	NWA
4	-0.861328	-1.55037	FM
1	-0.859375	-7.38765	WIN
2	-0.859375	-2.39415	NWB
3	-0.859375	-7.2409	NWA
4	-0.859375	-1.53541	FM
1	-0.857422	-7.38201	WIN
2	-0.857422	-2.45557	NWB
3	-0.857422	-7.25926	NWA
4	-0.857422	-1.52383	FM
1	-0.855469	-7.36946	WIN
2	-0.855469	-2.51523	NWB
3	-0.855469	-7.27474	NWA
4	-0.855469	-1.51537	FM
1	-0.853516	-7.35106	WIN
2	-0.853516	-2.56885	NWB
3	-0.853516	-7.28659	NWA
4	-0.853516	-1.50968	FM
1	-0.851562	-7.32828	WIN
2	-0.851562	-2.61256	NWB
3	-0.851562	-7.29424	NWA
4	-0.851562	-1.50629	FM
1	-0.849609	-7.30288	WIN
2	-0.849609	-2.64324	NWB
3	-0.849609	-7.29734	NWA
4	-0.849609	-1.50471	FM
1	-0.847656	-7.27674	WIN
2	-0.847656	-2.6588	NWB
3	-0.847656	-7.29578	NWA
4	-0.847656	-1.50446	FM
1	-0.845703	-7.25176	WIN
2	-0.845703	-2.65839	NWB
3	-0.845703	-7.28969	NWA
4	-0.845703	-1.50512	FM
1	-0.84375	-7.22964	WIN
2	-0.84375	-2.64247	NWB
3	-0.84375	-7.27952	NWA
4	-0.84375	-1.50635	FM
1	-0.841797	-7.21184	WIN
2	-0.841797	-2.61282	NWB
3	-0.841797	-7.26595	NWA
4	-0.841797	-1.50792	FM
1	-0.839844	-7.1994	WIN
2	-0.839844	-2.57232	NWB
3	-0.839844	-7.24992	NWA
4	-0.839844	-1.50974	FM
1	-0.837891	-7.19295	WIN
2	-0.837891	-2.52473	NWB
3	-0.837891	-7.23262	NWA
4	-0.837891	-1.51182	FM
1	-0.835938	-7.19274	WIN
2	-0.835938	-2.47434	NWB
3	-0.835938	-7.2154	NWA
4	-0.835938	-1.51425	FM
1	-0.833984	-7.19863	WIN
2	-0.833984	-2.42554	NWB
3	-0.833984	-7.19974	NWA
4	-0.833984	-1.51721	FM
1	-0.832031	-7.21024	WIN
2	-0.832031	-2.38248	NWB
3	-0.832031	-7.18717	NWA
4	-0.832031	-1.52086	FM
1	-0.830078	-7.22703	WIN
2	-0.830078	-2.34865	NWB
3	-0.830078	-7.17915	NWA
4	-0.830078	-1.52537	FM
1	-0.828125	-7.24841	WIN
2	-0.828125	-2.32662	NWB
3	-0.828125	-7.17696	NWA
4	-0.828125	-1.53086	FM
1	-0.826172	-7.27377	WIN
2	-0.826172	-2.31785	NWB
3	-0.826172	-7.18154	NWA
4	-0.826172	-1.53738	FM
1	-0.824219	-7.30261	WIN
2	-0.824219	-2.32259	NWB
3	-0.824219	-7.19335	NWA
4	-0.824219	-1.54494	FM
1	-0.822266	-7.33447	WIN
2	-0.822266	-2.33997	NWB
3	-0.822266	-7.21222	NWA
4	-0.822266	-1.55346	FM
1	-0.820312	-7.36893	WIN
2	-0.820312	-2.36819	NWB
3	-0.820312	-7.2373	NWA
4	-0.820312	-1.56285	FM
1	-0.818359	-7.40555	WIN
2	-0.818359	-2.40473	NWB
3	-0.818359	-7.267	NWA
4	-0.818359	-1.57298	FM
1	-0.816406	-7.44382	WIN
2	-0.816406	-2.44673	NWB
3	-0.816406	-7.29904	NWA
4	-0.816406	-1.58371	FM
1	-0.814453	-7.48308	WIN
2	-0.814453	-2.49126	NWB
3	-0.814453	-7.33061	NWA
4	-0.814453	-1.59495	FM
1	-0.8125	-7.52256	WIN
2	-0.8125	-2.53562	NWB
3	-0.8125	-7.3586	NWA
4	-0.8125	-1.60658	FM
1	-0.810547	-7.56132	WIN
2	-0.810547	-2.57757	NWB
3	-0.810547	-7.37985	NWA
4	-0.810547	-1.61857	FM
1	-0.808594	-7.59835	WIN
2	-0.808594	-2.61546	NWB
3	-0.808594	-7.39156	NWA
4	-0.808594	-1.63086	FM
1	-0.806641	-7.63264	WIN
2	-0.806641	-2.64825	NWB
3	-0.806641	-7.39157	NWA
4	-0.806641	-1.64343	FM
1	-0.804688	-7.66329	WIN
2	-0.804688	-2.6755	NWB
3	-0.804688	-7.37871	NWA
4	-0.804688	-1.65622	FM
1	-0.802734	-7.68961	WIN
2	-0.802734	-2.69722	NWB
3	-0.802734	-7.35297	NWA
4	-0.802734	-1.66914	FM
1	-0.800781	-7.71128	WIN
2	-0.800781	-2.71375	NWB
3	-0.800781	-7.31567	NWA
4	-0.800781	-1.68203	FM
1	-0.798828	-7.72837	WIN
2	-0.798828	-2.7256	NWB
3	-0.798828	-7.2694	NWA
4	-0.798828	-1.69461	FM
1	-0.796875	-7.74143	WIN
2	-0.796875	-2.73333	NWB
3	-0.796875	-7.21789	NWA
4	-0.796875	-1.70651	FM
1	-0.794922	-7.75147	WIN
2	-0.794922	-2.73745	NWB
3	-0.794922	-7.16569	NWA
4	-0.794922	-1.71727	FM
1	-0.792969	-7.7599	WIN
2	-0.792969	-2.7384	NWB
3	-0.792969	-7.11785	NWA
4	-0.792969	-1.72635	FM
1	-0.791016	-7.76843	WIN
2	-0.791016	-2.73654	NWB
3	-0.791016	-7.07941	NWA
4	-0.791016	-1.73319	FM
1	-0.789062	-7.7789	WIN
2	-0.789062	-2.73219	NWB
3	-0.789062	-7.05496	NWA
4	-0.789062	-1.73727	FM
1	-0.787109	-7.79309	WIN
2	-0.787109	-2.72568	NWB
3	-0.787109	-7.04817	NWA
4	-0.787109	-1.73818	FM
1	-0.785156	-7.81251	WIN
2	-0.785156	-2.71741	NWB
3	-0.785156	-7.06144	NWA
4	-0.785156	-1.73573	FM
1	-0.783203	-7.83816	WIN
2	-0.783203	-2.70782	NWB
3	-0.783203	-7.09562	NWA
4	-0.783203	-1.72992	FM
1	-0.78125	-7.87039	WIN
2	-0.78125	-2.69738	NWB
3	-0.78125	-7.14986	NWA
4	-0.78125	-1.72104	FM
1	-0.779297	-7.90872	WIN
2	-0.779297	-2.68656	NWB
3	-0.779297	-7.22165	NWA
4	-0.779297	-1.70966	FM
1	-0.777344	-7.95179	WIN
2	-0.777344	-2.67573	NWB
3	-0.777344	-7.30697	NWA
4	-0.777344	-1.69651	FM
1	-0.775391	-7.99738	WIN
2	-0.775391	-2.66507	NWB
3	-0.775391	-7.40066	NWA
4	-0.775391	-1.6825	FM
1	-0.773438	-8.04254	WIN
2	-0.773438	-2.65449	NWB
3	-0.773438	-7.49679	NWA
4	-0.773438	-1.66855	FM
1	-0.771484	-8.08379	WIN
2	-0.771484	-2.64361	NWB
3	-0.771484	-7.58922	NWA
4	-0.771484	-1.65553	FM
1	-0.769531	-8.11742	WIN
2	-0.769531	-2.6317	NWB
3	-0.769531	-7.67213	NWA
4	-0.769531	-1.64413	FM
1	-0.767578	-8.13985	WIN
2	-0.767578	-2.61778	NWB
3	-0.767578	-7.74052	NWA
4	-0.767578	-1.63481	FM
1	-0.765625	-8.14796	WIN
2	-0.765625	-2.6007	NWB
3	-0.765625	-7.79065	NWA
4	-0.765625	-1.62773	FM
1	-0.763672	-8.13948	WIN
2	-0.763672	-2.57927	NWB
3	-0.763672	-7.82037	NWA
4	-0.763672	-1.6228	FM
1	-0.761719	-8.11321	WIN
2	-0.761719	-2.55245	NWB
3	-0.761719	-7.8292	NWA
4	-0.761719	-1.61964	FM
1	-0.759766	-8.06924	WIN
2	-0.759766	-2.51953	NWB
3	-0.759766	-7.81839	NWA
4	-0.759766	-1.61772	FM
1	-0.757812	-8.00894	WIN
2	-0.757812	-2.48022	NWB
3	-0.757812	-7.79068	NWA
4	-0.757812	-1.61642	FM
1	-0.755859	-7.9349	WIN
2	-0.755859	-2.43484	NWB
3	-0.755859	-7.74996	NWA
4	-0.755859	-1.61509	FM
1	-0.753906	-7.8507	WIN
2	-0.753906	-2.3843	NWB
3	-0.753906	-7.70089	NWA
4	-0.753906	-1.6132	FM
1	-0.751953	-7.76055	WIN
2	-0.751953	-2.33009	NWB
3	-0.751953	-7.64836	NWA
4	-0.751953	-1.61036	FM
1	-0.75	-7.66894	WIN
2	-0.75	-2.27421	NWB
3	-0.75	-7.59707	NWA
4	-0.75	-1.60636	FM
1	-0.748047	-7.5802	WIN
2	-0.748047	-2.21903	NWB
3	-0.748047	-7.55108	NWA
4	-0.748047	-1.60117	FM
1	-0.746094	-7.49809	WIN
2	-0.746094	-2.16706	NWB
3	-0.746094	-7.51353	NWA
4	-0.746094	-1.59492	FM
1	-0.744141	-7.42553	WIN
2	-0.744141	-2.12077	NWB
3	-0.744141	-7.48639	NWA
4	-0.744141	-1.58785	FM
1	-0.742188	-7.36436	WIN
2	-0.742188	-2.08237	NWB
3	-0.742188	-7.47046	NWA
4	-0.742188	-1.5802	FM
1	-0.740234	-7.31525	WIN
2	-0.740234	-2.05359	NWB
3	-0.740234	-7.46538	NWA
4	-0.740234	-1.57218	FM
1	-0.738281	-7.27772	WIN
2	-0.738281	-2.03555	NWB
3	-0.738281	-7.46979	NWA
4	-0.738281	-1.56389	FM
1	-0.736328	-7.25034	WIN
2	-0.736328	-2.02866	NWB
3	-0.736328	-7.48159	NWA
4	-0.736328	-1.55526	FM
1	-0.734375	-7.23095	WIN
2	-0.734375	-2.0326	NWB
3	-0.734375	-7.49819	NWA
4	-0.734375	-1.54613	FM
1	-0.732422	-7.21699	WIN
2	-0.732422	-2.0464	NWB
3	-0.732422	-7.51674	NWA
4	-0.732422	-1.53621	FM
1	-0.730469	-7.20583	WIN
2	-0.730469	-2.06855	NWB
3	-0.730469	-7.53444	NWA
4	-0.730469	-1.52516	FM
1	-0.728516	-7.19514	WIN
2	-0.728516	-2.09718	NWB
3	-0.728516	-7.54867	NWA
4	-0.728516	-1.5127	FM
1	-0.726562	-7.18315	WIN
2	-0.726562	-2.13027	NWB
3	-0.726562	-7.55718	NWA
4	-0.726562	-1.49868	FM
1	-0.724609	-7.16887	WIN
2	-0.724609	-2.16589	NWB
3	-0.724609	-7.55816	NWA
4	-0.724609	-1.48318	FM
1	-0.722656	-7.15219	WIN
2	-0.722656	-2.20232	NWB
3	-0.722656	-7.55026	NWA
4	-0.722656	-1.4665	FM
1	-0.720703	-7.13384	WIN
2	-0.720703	-2.23825	NWB
3	-0.720703	-7.53264	NWA
4	-0.720703	-1.44927	FM
1	-0.71875	-7.11531	WIN
2	-0.71875	-2.27279	NWB
3	-0.71875	-7.50487	NWA
4	-0.71875	-1.43235	FM
1	-0.716797	-7.09863	WIN
2	-0.716797	-2.30549	NWB
3	-0.716797	-7.46697	NWA
4	-0.716797	-1.41679	FM
1	-0.714844	-7.08605	WIN
2	-0.714844	-2.33626	NWB
3	-0.714844	-7.41933	NWA
4	-0.714844	-1.40378	FM
1	-0.712891	-7.0798	WIN
2	-0.712891	-2.36528	NWB
3	-0.712891	-7.36271	NWA
4	-0.712891	-1.39451	FM
1	-0.710938	-7.08173	WIN
2	-0.710938	-2.39279	NWB
3	-0.710938	-7.29822	NWA
4	-0.710938	-1.39007	FM
1	-0.708984	-7.0931	WIN
2	-0.708984	-2.41902	NWB
3	-0.708984	-7.22737	NWA
4	-0.708984	-1.39137	FM
1	-0.707031	-7.11439	WIN
2	-0.707031	-2.44403	NWB
3	-0.707031	-7.15201	NWA
4	-0.707031	-1.39904	FM
1	-0.705078	-7.1452	WIN
2	-0.705078	-2.4677	NWB
3	-0.705078	-7.07433	NWA
4	-0.705078	-1.41339	FM
1	-0.703125	-7.18432	WIN
2	-0.703125	-2.4897	NWB
3	-0.703125	-6.99686	NWA
4	-0.703125	-1.43433	FM
1	-0.701172	-7.22984	WIN
2	-0.701172	-2.50962	NWB
3	-0.701172	-6.92232	NWA
4	-0.701172	-1.46146	FM
1	-0.699219	-7.2793	WIN
2	-0.699219	-2.52705	NWB
3	-0.699219	-6.85355	NWA
4	-0.699219	-1.49398	FM
1	-0.697266	-7.33006	WIN
2	-0.697266	-2.54175	NWB
3	-0.697266	-6.79331	NWA
4	-0.697266	-1.53083	FM
1	-0.695312	-7.37946	WIN
2	-0.695312	-2.5538	NWB
3	-0.695312	-6.7441	NWA
4	-0.695312	-1.5707	FM
1	-0.693359	-7.42517	WIN
2	-0.693359	-2.56371	NWB
3	-0.693359	-6.708	NWA
4	-0.693359	-1.61211	FM
1	-0.691406	-7.46536	WIN
2	-0.691406	-2.57247	NWB
3	-0.691406	-6.68642	NWA
4	-0.691406	-1.65352	FM
1	-0.689453	-7.49888	WIN
2	-0.689453	-2.58151	NWB
3	-0.689453	-6.68004	NWA
4	-0.689453	-1.69338	FM
1	-0.6875	-7.5253	WIN
2	-0.6875	-2.59259	NWB
3	-0.6875	-6.68872	NWA
4	-0.6875	-1.73028	FM
1	-0.685547	-7.54489	WIN
2	-0.685547	-2.60761	NWB
3	-0.685547	-6.7115	NWA
4	-0.685547	-1.76298	FM
1	-0.683594	-7.55856	WIN
2	-0.683594	-2.62834	NWB
3	-0.683594	-6.74676	NWA
4	-0.683594	-1.79052	FM
1	-0.681641	-7.56764	WIN
2	-0.681641	-2.65619	NWB
3	-0.681641	-6.79234	NWA
4	-0.681641	-1.8123	FM
1	-0.679688	-7.57375	WIN
2	-0.679688	-2.69193	NWB
3	-0.679688	-6.84582	NWA
4	-0.679688	-1.82811	FM
1	-0.677734	-7.57853	WIN
2	-0.677734	-2.7355	NWB
3	-0.677734	-6.9048	NWA
4	-0.677734	-1.83817	FM
1	-0.675781	-7.58344	WIN
2	-0.675781	-2.78595	NWB
3	-0.675781	-6.96713	NWA
4	-0.675781	-1.84311	FM
1	-0.673828	-7.5896	WIN
2	-0.673828	-2.84136	NWB
3	-0.673828	-7.03113	NWA
4	-0.673828	-1.84391	FM
1	-0.671875	-7.59767	WIN
2	-0.671875	-2.89903	NWB
3	-0.671875	-7.09576	NWA
4	-0.671875	-1.84185	FM
1	-0.669922	-7.60772	WIN
2	-0.669922	-2.95568	NWB
3	-0.669922	-7.16064	NWA
4	-0.669922	-1.83841	FM
1	-0.667969	-7.61929	WIN
2	-0.667969	-3.00777	NWB
3	-0.667969	-7.22598	NWA
4	-0.667969	-1.83513	FM
1	-0.666016	-7.63142	WIN
2	-0.666016	-3.05187	NWB
3	-0.666016	-7.29246	NWA
4	-0.666016	-1.83348	FM
1	-0.664062	-7.64276	WIN
2	-0.664062	-3.08509	NWB
3	-0.664062	-7.36097	NWA
4	-0.664062	-1.83479	FM
1	-0.662109	-7.65171	WIN
2	-0.662109	-3.10543	NWB
3	-0.662109	-7.43233	NWA
4	-0.662109	-1.84007	FM
1	-0.660156	-7.65665	WIN
2	-0.660156	-3.11208	NWB
3	-0.660156	-7.50707	NWA
4	-0.660156	-1.85002	FM
1	-0.658203	-7.65611	WIN
2	-0.658203	-3.10556	NWB
3	-0.658203	-7.58518	NWA
4	-0.658203	-1.8649	FM
1	-0.65625	-7.64893	WIN
2	-0.65625	-3.08776	NWB
3	-0.65625	-7.66596	NWA
4	-0.65625	-1.8846	FM
1	-0.654297	-7.63446	WIN
2	-0.654297	-3.06182	NWB
3	-0.654297	-7.74798	NWA
4	-0.654297	-1.90861	FM
1	-0.652344	-7.61262	WIN
2	-0.652344	-3.03175	NWB
3	-0.652344	-7.82923	NWA
4	-0.652344	-1.93612	FM
1	-0.650391	-7.58396	WIN
2	-0.650391	-3.00209	NWB
3	-0.650391	-7.90721	NWA
4	-0.650391	-1.96603	FM
1	-0.648438	-7.54961	WIN
2	-0.648438	-2.97729	NWB
3	-0.648438	-7.97929	NWA
4	-0.648438	-1.99708	FM
1	-0.646484	-7.51121	WIN
2	-0.646484	-2.96127	NWB
3	-0.646484	-8.04296	NWA
4	-0.646484	-2.0279	FM
1	-0.644531	-7.47073	WIN
2	-0.644531	-2.95684	NWB
3	-0.644531	-8.09618	NWA
4	-0.644531	-2.05708	FM
1	-0.642578	-7.43027	WIN
2	-0.642578	-2.96538	NWB
3	-0.642578	-8.13763	NWA
4	-0.642578	-2.08324	FM
1	-0.640625	-7.3919	WIN
2	-0.640625	-2.98658	NWB
3	-0.640625	-8.1669	NWA
4	-0.640625	-2.10507	FM
1	-0.638672	-7.35746	WIN
2	-0.638672	-3.01844	NWB
3	-0.638672	-8.18448	NWA
4	-0.638672	-2.1214	FM
1	-0.636719	-7.32843	WIN
2	-0.636719	-3.05743	NWB
3	-0.636719	-8.19178	NWA
4	-0.636719	-2.13123	FM
1	-0.634766	-7.30585	WIN
2	-0.634766	-3.09892	NWB
3	-0.634766	-8.19086	NWA
4	-0.634766	-2.1338	FM
1	-0.632812	-7.29032	WIN
2	-0.632812	-3.13766	NWB
3	-0.632812	-8.18421	NWA
4	-0.632812	-2.12863	FM
1	-0.630859	-7.28204	WIN
2	-0.630859	-3.16843	NWB
3	-0.630859	-8.17444	NWA
4	-0.630859	-2.11558	FM
1	-0.628906	-7.2809	WIN
2	-0.628906	-3.18667	NWB
3	-0.628906	-8.16394	NWA
4	-0.628906	-2.0949	FM
1	-0.626953	-7.28663	WIN
2	-0.626953	-3.18904	NWB
3	-0.626953	-8.1546	NWA
4	-0.626953	-2.06725	FM
1	-0.625	-7.29888	WIN
2	-0.625	-3.17387	NWB
3	-0.625	-8.14767	NWA
4	-0.625	-2.03376	FM
1	-0.623047	-7.31733	WIN
2	-0.623047	-3.14135	NWB
3	-0.623047	-8.14363	NWA
4	-0.623047	-1.99595	FM
1	-0.621094	-7.3418	WIN
2	-0.621094	-3.0936	NWB
3	-0.621094	-8.14227	NWA
4	-0.621094	-1.95573	FM
1	-0.619141	-7.3722	WIN
2	-0.619141	-3.03439	NWB
3	-0.619141	-8.14273	NWA
4	-0.619141	-1.91526	FM
1	-0.617188	-7.40854	WIN
2	-0.617188	-2.96872	NWB
3	-0.617188	-8.14378	NWA
4	-0.617188	-1.87686	FM
1	-0.615234	-7.45087	WIN
2	-0.615234	-2.90226	NWB
3	-0.615234	-8.14401	NWA
4	-0.615234	-1.8428	FM
1	-0.613281	-7.49919	WIN
2	-0.613281	-2.84069	NWB
3	-0.613281	-8.14211	NWA
4	-0.613281	-1.81519	FM
1	-0.611328	-7.55337	WIN
2	-0.611328	-2.78905	NWB
3	-0.611328	-8.13704	NWA
4	-0.611328	-1.79578	FM
1	-0.609375	-7.61302	WIN
2	-0.609375	-2.75122	NWB
3	-0.609375	-8.12825	NWA
4	-0.609375	-1.7858	FM
1	-0.607422	-7.67751	WIN
2	-0.607422	-2.72952	NWB
3	-0.607422	-8.11575	NWA
4	-0.607422	-1.78595	FM
1	-0.605469	-7.74583	WIN
2	-0.605469	-2.72455	NWB
3	-0.605469	-8.10011	NWA
4	-0.605469	-1.79624	FM
1	-0.603516	-7.81669	WIN
2	-0.603516	-2.73526	NWB
3	-0.603516	-8.0824	NWA
4	-0.603516	-1.81606	FM
1	-0.601562	-7.88848	WIN
2	-0.601562	-2.75914	NWB
3	-0.601562	-8.06406	NWA
4	-0.601562	-1.84421	FM
1	-0.599609	-7.9594	WIN
2	-0.599609	-2.79271	NWB
3	-0.599609	-8.04667	NWA
4	-0.599609	-1.87897	FM
1	-0.597656	-8.02748	WIN
2	-0.597656	-2.8319	NWB
3	-0.597656	-8.03173	NWA
4	-0.597656	-1.91826	FM
1	-0.595703	-8.09073	WIN
2	-0.595703	-2.87264	NWB
3	-0.595703	-8.02049	NWA
4	-0.595703	-1.95977	FM
1	-0.59375	-8.1472	WIN
2	-0.59375	-2.91128	NWB
3	-0.59375	-8.01367	NWA
4	-0.59375	-2.00112	FM
1	-0.591797	-8.19517	WIN
2	-0.591797	-2.94494	NWB
3	-0.591797	-8.01142	NWA
4	-0.591797	-2.04005	FM
1	-0.589844	-8.23317	WIN
2	-0.589844	-2.97171	NWB
3	-0.589844	-8.0132	NWA
4	-0.589844	-2.07458	FM
1	-0.587891	-8.26011	WIN
2	-0.587891	-2.99073	NWB
3	-0.587891	-8.01785	NWA
4	-0.587891	-2.10312	FM
1	-0.585938	-8.27539	WIN
2	-0.585938	-3.00205	NWB
3	-0.585938	-8.02367	NWA
4	-0.585938	-2.12463	FM
1	-0.583984	-8.27893	WIN
2	-0.583984	-3.00646	NWB
3	-0.583984	-8.02866	NWA
4	-0.583984	-2.13864	FM
1	-0.582031	-8.27122	WIN
2	-0.582031	-3.00523	NWB
3	-0.582031	-8.03075	NWA
4	-0.582031	-2.1453	FM
1	-0.580078	-8.2533	WIN
2	-0.580078	-2.99978	NWB
3	-0.580078	-8.02802	NWA
4	-0.580078	-2.14526	FM
1	-0.578125	-8.22677	WIN
2	-0.578125	-2.99142	NWB
3	-0.578125	-8.01894	NWA
4	-0.578125	-2.13966	FM
1	-0.576172	-8.19365	WIN
2	-0.576172	-2.98115	NWB
3	-0.576172	-8.00257	NWA
4	-0.576172	-2.1299	FM
1	-0.574219	-8.15627	WIN
2	-0.574219	-2.9695	NWB
3	-0.574219	-7.97862	NWA
4	-0.574219	-2.11751	FM
1	-0.572266	-8.11708	WIN
2	-0.572266	-2.95657	NWB
3	-0.572266	-7.94743	NWA
4	-0.572266	-2.10398	FM
1	-0.570312	-8.07842	WIN
2	-0.570312	-2.94202	NWB
3	-0.570312	-7.90991	NWA
4	-0.570312	-2.09053	FM
1	-0.568359	-8.04229	WIN
2	-0.568359	-2.92529	NWB
3	-0.568359	-7.86733	NWA
4	-0.568359	-2.07807	FM
1	-0.566406	-8.01016	WIN
2	-0.566406	-2.90574	NWB
3	-0.566406	-7.8211	NWA
4	-0.566406	-2.06704	FM
1	-0.564453	-7.98274	WIN
2	-0.564453	-2.88284	NWB
3	-0.564453	-7.77252	NWA
4	-0.564453	-2.05743	FM
1	-0.5625	-7.95992	WIN
2	-0.5625	-2.8564	NWB
3	-0.5625	-7.72256	NWA
4	-0.5625	-2.0488	FM
1	-0.560547	-7.94076	WIN
2	-0.560547	-2.82665	NWB
3	-0.560547	-7.67167	NWA
4	-0.560547	-2.04036	FM
1	-0.558594	-7.92356	WIN
2	-0.558594	-2.79429	NWB
3	-0.558594	-7.61974	NWA
4	-0.558594	-2.03106	FM
1	-0.556641	-7.90602	WIN
2	-0.556641	-2.76045	NWB
3	-0.556641	-7.56607	NWA
4	-0.556641	-2.01975	FM
1	-0.554688	-7.88558	WIN
2	-0.554688	-2.72661	NWB
3	-0.554688	-7.50948	NWA
4	-0.554688	-2.00531	FM
1	-0.552734	-7.85963	WIN
2	-0.552734	-2.6944	NWB
3	-0.552734	-7.44854	NWA
4	-0.552734	-1.98674	FM
1	-0.550781	-7.8259	WIN
2	-0.550781	-2.6654	NWB
3	-0.550781	-7.38175	NWA
4	-0.550781	-1.96329	FM
1	-0.548828	-7.78271	WIN
2	-0.548828	-2.64095	NWB
3	-0.548828	-7.30784	NWA
4	-0.548828	-1.93454	FM
1	-0.546875	-7.72919	WIN
2	-0.546875	-2.622	NWB
3	-0.546875	-7.22603	NWA
4	-0.546875	-1.9004	FM
1	-0.544922	-7.66541	WIN
2	-0.544922	-2.60896	NWB
3	-0.544922	-7.13618	NWA
4	-0.544922	-1.86117	FM
1	-0.542969	-7.59239	WIN
2	-0.542969	-2.60169	NWB
3	-0.542969	-7.03897	NWA
4	-0.542969	-1.81751	FM
1	-0.541016	-7.51204	WIN
2	-0.541016	-2.59952	NWB
3	-0.541016	-6.93586	NWA
4	-0.541016	-1.77041	FM
1	-0.539062	-7.42697	WIN
2	-0.539062	-2.60135	NWB
3	-0.539062	-6.82908	NWA
4	-0.539062	-1.72111	FM
1	-0.537109	-7.34023	WIN
2	-0.537109	-2.6058	NWB
3	-0.537109	-6.72138	NWA
4	-0.537109	-1.67107	FM
1	-0.535156	-7.25512	WIN
2	-0.535156	-2.61142	NWB
3	-0.535156	-6.61584	NWA
4	-0.535156	-1.62183	FM
1	-0.533203	-7.17483	WIN
2	-0.533203	-2.61684	NWB
3	-0.533203	-6.51557	NWA
4	-0.533203	-1.57499	FM
1	-0.53125	-7.10224	WIN
2	-0.53125	-2.62099	NWB
3	-0.53125	-6.42339	NWA
4	-0.53125	-1.53209	FM
1	-0.529297	-7.03974	WIN
2	-0.529297	-2.62323	NWB
3	-0.529297	-6.34154	NWA
4	-0.529297	-1.49453	FM
1	-0.527344	-6.98907	WIN
2	-0.527344	-2.6234	NWB
3	-0.527344	-6.27154	NWA
4	-0.527344	-1.46351	FM
1	-0.525391	-6.95127	WIN
2	-0.525391	-2.62191	NWB
3	-0.525391	-6.21396	NWA
4	-0.525391	-1.43998	FM
1	-0.523438	-6.92665	WIN
2	-0.523438	-2.61962	NWB
3	-0.523438	-6.16847	NWA
4	-0.523438	-1.4246	FM
1	-0.521484	-6.91486	WIN
2	-0.521484	-2.6178	NWB
3	-0.521484	-6.13388	NWA
4	-0.521484	-1.41773	FM
1	-0.519531	-6.91498	WIN
2	-0.519531	-2.61794	NWB
3	-0.519531	-6.10837	NWA
4	-0.519531	-1.41942	FM
1	-0.517578	-6.92559	WIN
2	-0.517578	-2.62162	NWB
3	-0.517578	-6.08969	NWA
4	-0.517578	-1.42941	FM
1	-0.515625	-6.94493	WIN
2	-0.515625	-2.6303	NWB
3	-0.515625	-6.07548	NWA
4	-0.515625	-1.4472	FM
1	-0.513672	-6.97098	WIN
2	-0.513672	-2.64522	NWB
3	-0.513672	-6.06355	NWA
4	-0.513672	-1.47207	FM
1	-0.511719	-7.00162	WIN
2	-0.511719	-2.66721	NWB
3	-0.511719	-6.05211	NWA
4	-0.511719	-1.50316	FM
1	-0.509766	-7.0347	WIN
2	-0.509766	-2.69665	NWB
3	-0.509766	-6.03998	NWA
4	-0.509766	-1.53948	FM
1	-0.507812	-7.06816	WIN
2	-0.507812	-2.73342	NWB
3	-0.507812	-6.02658	NWA
4	-0.507812	-1.58003	FM
1	-0.505859	-7.10007	WIN
2	-0.505859	-2.77694	NWB
3	-0.505859	-6.01194	NWA
4	-0.505859	-1.6238	FM
1	-0.503906	-7.12868	WIN
2	-0.503906	-2.82615	NWB
3	-0.503906	-5.99651	NWA
4	-0.503906	-1.66986	FM
1	-0.501953	-7.15247	WIN
2	-0.501953	-2.87967	NWB
3	-0.501953	-5.98098	NWA
4	-0.501953	-1.71731	FM
1	-0.5	-7.17016	WIN
2	-0.5	-2.93584	NWB
3	-0.5	-5.96602	NWA
4	-0.5	-1.76537	FM
1	-0.498047	-7.18069	WIN
2	-0.498047	-2.99284	NWB
3	-0.498047	-5.95202	NWA
4	-0.498047	-1.81333	FM
1	-0.496094	-7.18324	WIN
2	-0.496094	-3.04881	NWB
3	-0.496094	-5.93899	NWA
4	-0.496094	-1.86051	FM
1	-0.494141	-7.17725	WIN
2	-0.494141	-3.10193	NWB
3	-0.494141	-5.92641	NWA
4	-0.494141	-1.90633	FM
1	-0.492188	-7.16236	WIN
2	-0.492188	-3.15052	NWB
3	-0.492188	-5.9133	NWA
4	-0.492188	-1.95025	FM
1	-0.490234	-7.13851	WIN
2	-0.490234	-3.19314	NWB
3	-0.490234	-5.89829	NWA
4	-0.490234	-1.99181	FM
1	-0.488281	-7.10588	WIN
2	-0.488281	-3.22867	NWB
3	-0.488281	-5.87985	NWA
4	-0.488281	-2.0306	FM
1	-0.486328	-7.06496	WIN
2	-0.486328	-3.25636	NWB
3	-0.486328	-5.85648	NWA
4	-0.486328	-2.06638	FM
1	-0.484375	-7.01656	WIN
2	-0.484375	-3.2759	NWB
3	-0.484375	-5.82697	NWA
4	-0.484375	-2.09903	FM
1	-0.482422	-6.96176	WIN
2	-0.482422	-3.28742	NWB
3	-0.482422	-5.79053	NWA
4	-0.482422	-2.1286	FM
1	-0.480469	-6.90195	WIN
2	-0.480469	-3.29153	NWB
3	-0.480469	-5.74698	NWA
4	-0.480469	-2.15531	FM
1	-0.478516	-6.83876	WIN
2	-0.478516	-3.28922	NWB
3	-0.478516	-5.69673	NWA
4	-0.478516	-2.17956	FM
1	-0.476562	-6.77392	WIN
2	-0.476562	-3.28177	NWB
3	-0.476562	-5.64077	NWA
4	-0.476562	-2.20183	FM
1	-0.474609	-6.70924	WIN
2	-0.474609	-3.27071	NWB
3	-0.474609	-5.58052	NWA
4	-0.474609	-2.22267	FM
1	-0.472656	-6.64646	WIN
2	-0.472656	-3.25757	NWB
3	-0.472656	-5.51774	NWA
4	-0.472656	-2.2426	FM
1	-0.470703	-6.58713	WIN
2	-0.470703	-3.24382	NWB
3	-0.470703	-5.45425	NWA
4	-0.470703	-2.26199	FM
1	-0.46875	-6.53249	WIN
2	-0.46875	-3.23069	NWB
3	-0.46875	-5.3918	NWA
4	-0.46875	-2.28107	FM
1	-0.466797	-6.48341	WIN
2	-0.466797	-3.21911	NWB
3	-0.466797	-5.3319	NWA
4	-0.466797	-2.2998	FM
1	-0.464844	-6.44028	WIN
2	-0.464844	-3.20961	NWB
3	-0.464844	-5.27569	NWA
4	-0.464844	-2.31792	FM
1	-0.462891	-6.40299	WIN
2	-0.462891	-3.20235	NWB
3	-0.462891	-5.22383	NWA
4	-0.462891	-2.33493	FM
1	-0.460938	-6.3709	WIN
2	-0.460938	-3.19715	NWB
3	-0.460938	-5.17652	NWA
4	-0.460938	-2.35017	FM
1	-0.458984	-6.34291	WIN
2	-0.458984	-3.19364	NWB
3	-0.458984	-5.13351	NWA
4	-0.458984	-2.36295	FM
1	-0.457031	-6.31751	WIN
2	-0.457031	-3.19131	NWB
3	-0.457031	-5.09421	NWA
4	-0.457031	-2.3726	FM
1	-0.455078	-6.2929	WIN
2	-0.455078	-3.18971	NWB
3	-0.455078	-5.05777	NWA
4	-0.455078	-2.37864	FM
1	-0.453125	-6.26718	WIN
2	-0.453125	-3.18854	NWB
3	-0.453125	-5.02326	NWA
4	-0.453125	-2.38084	FM
1	-0.451172	-6.23853	WIN
2	-0.451172	-3.18779	NWB
3	-0.451172	-4.98988	NWA
4	-0.451172	-2.3793	FM
1	-0.449219	-6.20548	WIN
2	-0.449219	-3.18774	NWB
3	-0.449219	-4.95704	NWA
4	-0.449219	-2.37449	FM
1	-0.447266	-6.16708	WIN
2	-0.447266	-3.18904	NWB
3	-0.447266	-4.92457	NWA
4	-0.447266	-2.36721	FM
1	-0.445312	-6.12317	WIN
2	-0.445312	-3.19267	NWB
3	-0.445312	-4.89272	NWA
4	-0.445312	-2.3585	FM
1	-0.443359	-6.07448	WIN
2	-0.443359	-3.19984	NWB
3	-0.443359	-4.86224	NWA
4	-0.443359	-2.34955	FM
1	-0.441406	-6.02274	WIN
2	-0.441406	-3.21194	NWB
3	-0.441406	-4.83423	NWA
4	-0.441406	-2.34156	FM
1	-0.439453	-5.97058	WIN
2	-0.439453	-3.23042	NWB
3	-0.439453	-4.81003	NWA
4	-0.439453	-2.33556	FM
1	-0.4375	-5.92144	WIN
2	-0.4375	-3.25662	NWB
3	-0.4375	-4.79101	NWA
4	-0.4375	-2.33234	FM
1	-0.435547	-5.87928	WIN
2	-0.435547	-3.2917	NWB
3	-0.435547	-4.77825	NWA
4	-0.435547	-2.33232	FM
1	-0.433594	-5.84819	WIN
2	-0.433594	-3.33648	NWB
3	-0.433594	-4.77237	NWA
4	-0.433594	-2.33552	FM
1	-0.431641	-5.83202	WIN
2	-0.431641	-3.3913	NWB
3	-0.431641	-4.77324	NWA
4	-0.431641	-2.34159	FM
1	-0.429688	-5.8339	WIN
2	-0.429688	-3.45597	NWB
3	-0.429688	-4.77985	NWA
4	-0.429688	-2.34985	FM
1	-0.427734	-5.85589	WIN
2	-0.427734	-3.52962	NWB
3	-0.427734	-4.79026	NWA
4	-0.427734	-2.35942	FM
1	-0.425781	-5.89859	WIN
2	-0.425781	-3.61072	NWB
3	-0.425781	-4.80169	NWA
4	-0.425781	-2.36936	FM
1	-0.423828	-5.96105	WIN
2	-0.423828	-3.69705	NWB
3	-0.423828	-4.81072	NWA
4	-0.423828	-2.37876	FM
1	-0.421875	-6.04069	WIN
2	-0.421875	-3.78575	NWB
3	-0.421875	-4.81358	NWA
4	-0.421875	-2.38691	FM
1	-0.419922	-6.13345	WIN
2	-0.419922	-3.87351	NWB
3	-0.419922	-4.80651	NWA
4	-0.419922	-2.39338	FM
1	-0.417969	-6.23414	WIN
2	-0.417969	-3.95666	NWB
3	-0.417969	-4.78623	NWA
4	-0.417969	-2.39799	FM
1	-0.416016	-6.33682	WIN
2	-0.416016	-4.03154	NWB
3	-0.416016	-4.75024	NWA
4	-0.416016	-2.40088	FM
1	-0.414062	-6.43536	WIN
2	-0.414062	-4.09466	NWB
3	-0.414062	-4.69718	NWA
4	-0.414062	-2.40238	FM
1	-0.412109	-6.52397	WIN
2	-0.412109	-4.14311	NWB
3	-0.412109	-4.62698	NWA
4	-0.412109	-2.40298	FM
1	-0.410156	-6.59772	WIN
2	-0.410156	-4.17479	NWB
3	-0.410156	-4.54088	NWA
4	-0.410156	-2.40313	FM
1	-0.408203	-6.65296	WIN
2	-0.408203	-4.18864	NWB
3	-0.408203	-4.44135	NWA
4	-0.408203	-2.40322	FM
1	-0.40625	-6.68761	WIN
2	-0.40625	-4.18485	NWB
3	-0.40625	-4.33178	NWA
4	-0.40625	-2.40343	FM
1	-0.404297	-6.70131	WIN
2	-0.404297	-4.16484	NWB
3	-0.404297	-4.21614	NWA
4	-0.404297	-2.40372	FM
1	-0.402344	-6.69537	WIN
2	-0.402344	-4.13128	NWB
3	-0.402344	-4.09859	NWA
4	-0.402344	-2.40379	FM
1	-0.400391	-6.67254	WIN
2	-0.400391	-4.08783	NWB
3	-0.400391	-3.983	NWA
4	-0.400391	-2.40319	FM
1	-0.398438	-6.6367	WIN
2	-0.398438	-4.03887	NWB
3	-0.398438	-3.87264	NWA
4	-0.398438	-2.40134	FM
1	-0.396484	-6.59235	WIN
2	-0.396484	-3.98914	NWB
3	-0.396484	-3.76987	NWA
4	-0.396484	-2.39771	FM
1	-0.394531	-6.54418	WIN
2	-0.394531	-3.94326	NWB
3	-0.394531	-3.67602	NWA
4	-0.394531	-2.39188	FM
1	-0.392578	-6.49651	WIN
2	-0.392578	-3.90538	NWB
3	-0.392578	-3.59129	NWA
4	-0.392578	-2.38367	FM
1	-0.390625	-6.45293	WIN
2	-0.390625	-3.87877	NWB
3	-0.390625	-3.51493	NWA
4	-0.390625	-2.37322	FM
1	-0.388672	-6.41589	WIN
2	-0.388672	-3.86554	NWB
3	-0.388672	-3.44534	NWA
4	-0.388672	-2.36097	FM
1	-0.386719	-6.38654	WIN
2	-0.386719	-3.86652	NWB
3	-0.386719	-3.38033	NWA
4	-0.386719	-2.34763	FM
1	-0.384766	-6.36473	WIN
2	-0.384766	-3.88122	NWB
3	-0.384766	-3.31745	NWA
4	-0.384766	-2.33412	FM
1	-0.382812	-6.34905	WIN
2	-0.382812	-3.90795	NWB
3	-0.382812	-3.25421	NWA
4	-0.382812	-2.32143	FM
1	-0.380859	-6.3371	WIN
2	-0.380859	-3.94409	NWB
3	-0.380859	-3.18833	NWA
4	-0.380859	-2.3105	FM
1	-0.378906	-6.32587	WIN
2	-0.378906	-3.98633	NWB
3	-0.378906	-3.11801	NWA
4	-0.378906	-2.30208	FM
1	-0.376953	-6.31206	WIN
2	-0.376953	-4.03111	NWB
3	-0.376953	-3.04201	NWA
4	-0.376953	-2.29664	FM
1	-0.375	-6.29252	WIN
2	-0.375	-4.07494	NWB
3	-0.375	-2.95978	NWA
4	-0.375	-2.29425	FM
1	-0.373047	-6.2646	WIN
2	-0.373047	-4.1147	NWB
3	-0.373047	-2.8715	NWA
4	-0.373047	-2.29461	FM
1	-0.371094	-6.22633	WIN
2	-0.371094	-4.14788	NWB
3	-0.371094	-2.77799	NWA
4	-0.371094	-2.29697	FM
1	-0.369141	-6.17667	WIN
2	-0.369141	-4.17273	NWB
3	-0.369141	-2.68072	NWA
4	-0.369141	-2.30026	FM
1	-0.367188	-6.11545	WIN
2	-0.367188	-4.18829	NWB
3	-0.367188	-2.58161	NWA
4	-0.367188	-2.30311	FM
1	-0.365234	-6.04334	WIN
2	-0.365234	-4.19439	NWB
3	-0.365234	-2.48294	NWA
4	-0.365234	-2.304	FM
1	-0.363281	-5.96168	WIN
2	-0.363281	-4.19149	NWB
3	-0.363281	-2.38717	NWA
4	-0.363281	-2.30135	FM
1	-0.361328	-5.87232	WIN
2	-0.361328	-4.18061	NWB
3	-0.361328	-2.29676	NWA
4	-0.361328	-2.29366	FM
1	-0.359375	-5.77736	WIN
2	-0.359375	-4.16313	NWB
3	-0.359375	-2.21404	NWA
4	-0.359375	-2.27968	FM
1	-0.357422	-5.679	WIN
2	-0.357422	-4.14064	NWB
3	-0.357422	-2.14107	NWA
4	-0.357422	-2.25853	FM
1	-0.355469	-5.57941	WIN
2	-0.355469	-4.11486	NWB
3	-0.355469	-2.07948	NWA
4	-0.355469	-2.22978	FM
1	-0.353516	-5.48058	WIN
2	-0.353516	-4.08748	NWB
3	-0.353516	-2.03043	NWA
4	-0.353516	-2.19358	FM
1	-0.351562	-5.38437	WIN
2	-0.351562	-4.06014	NWB
3	-0.351562	-1.99451	NWA
4	-0.351562	-2.15063	FM
1	-0.349609	-5.29243	WIN
2	-0.349609	-4.03433	NWB
3	-0.349609	-1.97177	NWA
4	-0.349609	-2.10225	FM
1	-0.347656	-5.20626	WIN
2	-0.347656	-4.01139	NWB
3	-0.347656	-1.96167	NWA
4	-0.347656	-2.05026	FM
1	-0.345703	-5.12726	WIN
2	-0.345703	-3.99249	NWB
3	-0.345703	-1.96315	NWA
4	-0.345703	-1.99684	FM
1	-0.34375	-5.05671	WIN
2	-0.34375	-3.97855	NWB
3	-0.34375	-1.9747	NWA
4	-0.34375	-1.94445	FM
1	-0.341797	-4.99575	WIN
2	-0.341797	-3.97029	NWB
3	-0.341797	-1.99445	NWA
4	-0.341797	-1.89557	FM
1	-0.339844	-4.9454	WIN
2	-0.339844	-3.96811	NWB
3	-0.339844	-2.02024	NWA
4	-0.339844	-1.85256	FM
1	-0.337891	-4.90643	WIN
2	-0.337891	-3.97214	NWB
3	-0.337891	-2.04975	NWA
4	-0.337891	-1.81744	FM
1	-0.335938	-4.87934	WIN
2	-0.335938	-3.98217	NWB
3	-0.335938	-2.08061	NWA
4	-0.335938	-1.79177	FM
1	-0.333984	-4.86426	WIN
2	-0.333984	-3.99767	NWB
3	-0.333984	-2.11052	NWA
4	-0.333984	-1.77656	FM
1	-0.332031	-4.86098	WIN
2	-0.332031	-4.01781	NWB
3	-0.332031	-2.13733	NWA
4	-0.332031	-1.77224	FM
1	-0.330078	-4.86888	WIN
2	-0.330078	-4.04151	NWB
3	-0.330078	-2.15917	NWA
4	-0.330078	-1.77866	FM
1	-0.328125	-4.88703	WIN
2	-0.328125	-4.06754	NWB
3	-0.328125	-2.17455	NWA
4	-0.328125	-1.79515	FM
1	-0.326172	-4.91429	WIN
2	-0.326172	-4.09462	NWB
3	-0.326172	-2.18243	NWA
4	-0.326172	-1.82069	FM
1	-0.324219	-4.94936	WIN
2	-0.324219	-4.12159	NWB
3	-0.324219	-2.18229	NWA
4	-0.324219	-1.85399	FM
1	-0.322266	-4.99097	WIN
2	-0.322266	-4.14748	NWB
3	-0.322266	-2.17419	NWA
4	-0.322266	-1.89364	FM
1	-0.320312	-5.03795	WIN
2	-0.320312	-4.17166	NWB
3	-0.320312	-2.15877	NWA
4	-0.320312	-1.93821	FM
1	-0.318359	-5.08931	WIN
2	-0.318359	-4.19394	NWB
3	-0.318359	-2.13722	NWA
4	-0.318359	-1.98636	FM
1	-0.316406	-5.1443	WIN
2	-0.316406	-4.21452	NWB
3	-0.316406	-2.11124	NWA
4	-0.316406	-2.0369	FM
1	-0.314453	-5.20231	WIN
2	-0.314453	-4.23403	NWB
3	-0.314453	-2.08289	NWA
4	-0.314453	-2.08878	FM
1	-0.3125	-5.26287	WIN
2	-0.3125	-4.25341	NWB
3	-0.3125	-2.05445	NWA
4	-0.3125	-2.14113	FM
1	-0.310547	-5.32547	WIN
2	-0.310547	-4.27378	NWB
3	-0.310547	-2.02824	NWA
4	-0.310547	-2.19319	FM
1	-0.308594	-5.3895	WIN
2	-0.308594	-4.2963	NWB
3	-0.308594	-2.00635	NWA
4	-0.308594	-2.24433	FM
1	-0.306641	-5.45412	WIN
2	-0.306641	-4.32199	NWB
3	-0.306641	-1.99047	NWA
4	-0.306641	-2.29399	FM
1	-0.304688	-5.51822	WIN
2	-0.304688	-4.35165	NWB
3	-0.304688	-1.98169	NWA
4	-0.304688	-2.34169	FM
1	-0.302734	-5.58042	WIN
2	-0.302734	-4.3857	NWB
3	-0.302734	-1.98032	NWA
4	-0.302734	-2.38702	FM
1	-0.300781	-5.63916	WIN
2	-0.300781	-4.42416	NWB
3	-0.300781	-1.98586	NWA
4	-0.300781	-2.42971	FM
1	-0.298828	-5.69286	WIN
2	-0.298828	-4.46672	NWB
3	-0.298828	-1.99699	NWA
4	-0.298828	-2.46964	FM
1	-0.296875	-5.74012	WIN
2	-0.296875	-4.51273	NWB
3	-0.296875	-2.0117	NWA
4	-0.296875	-2.5069	FM
1	-0.294922	-5.77997	WIN
2	-0.294922	-4.56138	NWB
3	-0.294922	-2.02749	NWA
4	-0.294922	-2.5418	FM
1	-0.292969	-5.81208	WIN
2	-0.292969	-4.61181	NWB
3	-0.292969	-2.04166	NWA
4	-0.292969	-2.5749	FM
1	-0.291016	-5.8369	WIN
2	-0.291016	-4.66325	NWB
3	-0.291016	-2.0516	NWA
4	-0.291016	-2.60697	FM
1	-0.289062	-5.85581	WIN
2	-0.289062	-4.71511	NWB
3	-0.289062	-2.0551	NWA
4	-0.289062	-2.63891	FM
1	-0.287109	-5.87103	WIN
2	-0.287109	-4.76708	NWB
3	-0.287109	-2.05059	NWA
4	-0.287109	-2.67168	FM
1	-0.285156	-5.88551	WIN
2	-0.285156	-4.81914	NWB
3	-0.285156	-2.03736	NWA
4	-0.285156	-2.70616	FM
1	-0.283203	-5.90269	WIN
2	-0.283203	-4.87153	NWB
3	-0.283203	-2.01555	NWA
4	-0.283203	-2.743	FM
1	-0.28125	-5.92608	WIN
2	-0.28125	-4.92466	NWB
3	-0.28125	-1.98617	NWA
4	-0.28125	-2.78254	FM
1	-0.279297	-5.95894	WIN
2	-0.279297	-4.97903	NWB
3	-0.279297	-1.95088	NWA
4	-0.279297	-2.82468	FM
1	-0.277344	-6.00383	WIN
2	-0.277344	-5.0351	NWB
3	-0.277344	-1.91181	NWA
4	-0.277344	-2.86891	FM
1	-0.275391	-6.06223	WIN
2	-0.275391	-5.09322	NWB
3	-0.275391	-1.8712	NWA
4	-0.275391	-2.91428	FM
1	-0.273438	-6.13432	WIN
2	-0.273438	-5.15351	NWB
3	-0.273438	-1.83119	NWA
4	-0.273438	-2.95954	FM
1	-0.271484	-6.21882	WIN
2	-0.271484	-5.21585	NWB
3	-0.271484	-1.79356	NWA
4	-0.271484	-3.00326	FM
1	-0.269531	-6.31302	WIN
2	-0.269531	-5.27989	NWB
3	-0.269531	-1.75953	NWA
4	-0.269531	-3.04405	FM
1	-0.267578	-6.41301	WIN
2	-0.267578	-5.34505	NWB
3	-0.267578	-1.72973	NWA
4	-0.267578	-3.08072	FM
1	-0.265625	-6.514	WIN
2	-0.265625	-5.41063	NWB
3	-0.265625	-1.70418	NWA
4	-0.265625	-3.11248	FM
1	-0.263672	-6.61078	WIN
2	-0.263672	-5.47583	NWB
3	-0.263672	-1.68242	NWA
4	-0.263672	-3.13905	FM
1	-0.261719	-6.69829	WIN
2	-0.261719	-5.5399	NWB
3	-0.261719	-1.66362	NWA
4	-0.261719	-3.16074	FM
1	-0.259766	-6.77209	WIN
2	-0.259766	-5.60219	NWB
3	-0.259766	-1.64682	NWA
4	-0.259766	-3.17841	FM
1	-0.257812	-6.82889	WIN
2	-0.257812	-5.66219	NWB
3	-0.257812	-1.63107	NWA
4	-0.257812	-3.1934	FM
1	-0.255859	-6.86685	WIN
2	-0.255859	-5.71959	NWB
3	-0.255859	-1.61563	NWA
4	-0.255859	-3.20737	FM
1	-0.253906	-6.88586	WIN
2	-0.253906	-5.77429	NWB
3	-0.253906	-1.60001	NWA
4	-0.253906	-3.22206	FM
1	-0.251953	-6.88747	WIN
2	-0.251953	-5.82638	NWB
3	-0.251953	-1.58411	NWA
4	-0.251953	-3.23911	FM
1	-0.25	-6.87486	WIN
2	-0.25	-5.87612	NWB
3	-0.25	-1.56811	NWA
4	-0.25	-3.25981	FM
1	-0.248047	-6.85241	WIN
2	-0.248047	-5.92388	NWB
3	-0.248047	-1.55245	NWA
4	-0.248047	-3.28496	FM
1	-0.246094	-6.82534	WIN
2	-0.246094	-5.97009	NWB
3	-0.246094	-1.53774	NWA
4	-0.246094	-3.31471	FM
1	-0.244141	-6.79919	WIN
2	-0.244141	-6.01517	NWB
3	-0.244141	-1.52457	NWA
4	-0.244141	-3.34856	FM
1	-0.242188	-6.77922	WIN
2	-0.242188	-6.05944	NWB
3	-0.242188	-1.51342	NWA
4	-0.242188	-3.38539	FM
1	-0.240234	-6.77002	WIN
2	-0.240234	-6.10314	NWB
3	-0.240234	-1.50454	NWA
4	-0.240234	-3.42359	FM
1	-0.238281	-6.77498	WIN
2	-0.238281	-6.1463	NWB
3	-0.238281	-1.49786	NWA
4	-0.238281	-3.46121	FM
1	-0.236328	-6.79612	WIN
2	-0.236328	-6.18884	NWB
3	-0.236328	-1.49296	NWA
4	-0.236328	-3.49625	FM
1	-0.234375	-6.83387	WIN
2	-0.234375	-6.2305	NWB
3	-0.234375	-1.48906	NWA
4	-0.234375	-3.52685	FM
1	-0.232422	-6.88713	WIN
2	-0.232422	-6.2709	NWB
3	-0.232422	-1.48506	NWA
4	-0.232422	-3.5515	FM
1	-0.230469	-6.95345	WIN
2	-0.230469	-6.3096	NWB
3	-0.230469	-1.47967	NWA
4	-0.230469	-3.56926	FM
1	-0.228516	-7.02931	WIN
2	-0.228516	-6.34612	NWB
3	-0.228516	-1.47144	NWA
4	-0.228516	-3.57982	FM
1	-0.226562	-7.11047	WIN
2	-0.226562	-6.38001	NWB
3	-0.226562	-1.45896	NWA
4	-0.226562	-3.58357	FM
1	-0.224609	-7.19243	WIN
2	-0.224609	-6.41089	NWB
3	-0.224609	-1.44097	NWA
4	-0.224609	-3.58155	FM
1	-0.222656	-7.27083	WIN
2	-0.222656	-6.43844	NWB
3	-0.222656	-1.41653	NWA
4	-0.222656	-3.57532	FM
1	-0.220703	-7.3418	WIN
2	-0.220703	-6.46247	NWB
3	-0.220703	-1.38511	NWA
4	-0.220703	-3.5668	FM
1	-0.21875	-7.40232	WIN
2	-0.21875	-6.48286	NWB
3	-0.21875	-1.34669	NWA
4	-0.21875	-3.55806	FM
1	-0.216797	-7.45035	WIN
2	-0.216797	-6.4996	NWB
3	-0.216797	-1.30186	NWA
4	-0.216797	-3.55109	FM
1	-0.214844	-7.48498	WIN
2	-0.214844	-6.51279	NWB
3	-0.214844	-1.25176	NWA
4	-0.214844	-3.54757	FM
1	-0.212891	-7.50639	WIN
2	-0.212891	-6.52258	NWB
3	-0.212891	-1.19804	NWA
4	-0.212891	-3.54874	FM
1	-0.210938	-7.51576	WIN
2	-0.210938	-6.52923	NWB
3	-0.210938	-1.14277	NWA
4	-0.210938	-3.55521	FM
1	-0.208984	-7.51503	WIN
2	-0.208984	-6.5331	NWB
3	-0.208984	-1.0882	NWA
4	-0.208984	-3.56693	FM
1	-0.207031	-7.5067	WIN
2	-0.207031	-6.53469	NWB
3	-0.207031	-1.03663	NWA
4	-0.207031	-3.58323	FM
1	-0.205078	-7.49348	WIN
2	-0.205078	-6.53464	NWB
3	-0.205078	-0.990079	NWA
4	-0.205078	-3.60288	FM
1	-0.203125	-7.47807	WIN
2	-0.203125	-6.53377	NWB
3	-0.203125	-0.950173	NWA
4	-0.203125	-3.62428	FM
1	-0.201172	-7.46285	WIN
2	-0.201172	-6.53308	NWB
3	-0.201172	-0.917901	NWA
4	-0.201172	-3.64566	FM
1	-0.199219	-7.44973	WIN
2	-0.199219	-6.53372	NWB
3	-0.199219	-0.893536	NWA
4	-0.199219	-3.66535	FM
1	-0.197266	-7.43996	WIN
2	-0.197266	-6.53694	NWB
3	-0.197266	-0.876607	NWA
4	-0.197266	-3.68199	FM
1	-0.195312	-7.43419	WIN
2	-0.195312	-6.54395	NWB
3	-0.195312	-0.86596	NWA
4	-0.195312	-3.69477	FM
1	-0.193359	-7.43245	WIN
2	-0.193359	-6.55581	NWB
3	-0.193359	-0.859906	NWA
4	-0.193359	-3.70355	FM
1	-0.191406	-7.43431	WIN
2	-0.191406	-6.57326	NWB
3	-0.191406	-0.856421	NWA
4	-0.191406	-3.70895	FM
1	-0.189453	-7.43905	WIN
2	-0.189453	-6.59657	NWB
3	-0.189453	-0.853385	NWA
4	-0.189453	-3.71231	FM
1	-0.1875	-7.44591	WIN
2	-0.1875	-6.6254	NWB
3	-0.1875	-0.848834	NWA
4	-0.1875	-3.7155	FM
1	-0.185547	-7.4542	WIN
2	-0.185547	-6.65877	NWB
3	-0.185547	-0.84117	NWA
4	-0.185547	-3.72077	FM
1	-0.183594	-7.46349	WIN
2	-0.183594	-6.69508	NWB
3	-0.183594	-0.829345	NWA
4	-0.183594	-3.73042	FM
1	-0.181641	-7.47369	WIN
2	-0.181641	-6.73224	NWB
3	-0.181641	-0.812959	NWA
4	-0.181641	-3.74652	FM
1	-0.179688	-7.48504	WIN
2	-0.179688	-6.7679	NWB
3	-0.179688	-0.792306	NWA
4	-0.179688	-3.77058	FM
1	-0.177734	-7.49804	WIN
2	-0.177734	-6.79966	NWB
3	-0.177734	-0.768334	NWA
4	-0.177734	-3.80337	FM
1	-0.175781	-7.51333	WIN
2	-0.175781	-6.82543	NWB
3	-0.175781	-0.742556	NWA
4	-0.175781	-3.84474	FM
1	-0.173828	-7.53153	WIN
2	-0.173828	-6.84366	NWB
3	-0.173828	-0.716908	NWA
4	-0.173828	-3.8936	FM
1	-0.171875	-7.5531	WIN
2	-0.171875	-6.85357	NWB
3	-0.171875	-0.693585	NWA
4	-0.171875	-3.948	FM
1	-0.169922	-7.57817	WIN
2	-0.169922	-6.85526	NWB
3	-0.169922	-0.674865	NWA
4	-0.169922	-4.00532	FM
1	-0.167969	-7.60651	WIN
2	-0.167969	-6.84968	NWB
3	-0.167969	-0.662945	NWA
4	-0.167969	-4.06258	FM
1	-0.166016	-7.63743	WIN
2	-0.166016	-6.83856	NWB
3	-0.166016	-0.659787	NWA
4	-0.166016	-4.11673	FM
1	-0.164062	-7.66989	WIN
2	-0.164062	-6.82422	NWB
3	-0.164062	-0.667011	NWA
4	-0.164062	-4.16497	FM
1	-0.162109	-7.70257	WIN
2	-0.162109	-6.80923	NWB
3	-0.162109	-0.685804	NWA
4	-0.162109	-4.20511	FM
1	-0.160156	-7.73399	WIN
2	-0.160156	-6.79623	NWB
3	-0.160156	-0.716877	NWA
4	-0.160156	-4.2357	FM
1	-0.158203	-7.76272	WIN
2	-0.158203	-6.78759	NWB
3	-0.158203	-0.76044	NWA
4	-0.158203	-4.25623	FM
1	-0.15625	-7.78751	WIN
2	-0.15625	-6.78526	NWB
3	-0.15625	-0.816216	NWA
4	-0.15625	-4.26708	FM
1	-0.154297	-7.80743	WIN
2	-0.154297	-6.79057	NWB
3	-0.154297	-0.883463	NWA
4	-0.154297	-4.26944	FM
1	-0.152344	-7.822	WIN
2	-0.152344	-6.80422	NWB
3	-0.152344	-0.961018	NWA
4	-0.152344	-4.26515	FM
1	-0.150391	-7.8312	WIN
2	-0.150391	-6.82631	NWB
3	-0.150391	-1.04734	NWA
4	-0.150391	-4.25636	FM
1	-0.148438	-7.83548	WIN
2	-0.148438	-6.85645	NWB
3	-0.148438	-1.14058	NWA
4	-0.148438	-4.24537	FM
1	-0.146484	-7.83565	WIN
2	-0.146484	-6.89386	NWB
3	-0.146484	-1.23862	NWA
4	-0.146484	-4.23426	FM
1	-0.144531	-7.83285	WIN
2	-0.144531	-6.93759	NWB
3	-0.144531	-1.33914	NWA
4	-0.144531	-4.22476	FM
1	-0.142578	-7.82834	WIN
2	-0.142578	-6.98668	NWB
3	-0.142578	-1.4397	NWA
4	-0.142578	-4.21804	FM
1	-0.140625	-7.82341	WIN
2	-0.140625	-7.04025	NWB
3	-0.140625	-1.53777	NWA
4	-0.140625	-4.21473	FM
1	-0.138672	-7.81926	WIN
2	-0.138672	-7.09757	NWB
3	-0.138672	-1.63087	NWA
4	-0.138672	-4.21491	FM
1	-0.136719	-7.81691	WIN
2	-0.136719	-7.15814	NWB
3	-0.136719	-1.71661	NWA
4	-0.136719	-4.21823	FM
1	-0.134766	-7.81717	WIN
2	-0.134766	-7.22159	NWB
3	-0.134766	-1.79279	NWA
4	-0.134766	-4.22407	FM
1	-0.132812	-7.82059	WIN
2	-0.132812	-7.28761	NWB
3	-0.132812	-1.85754	NWA
4	-0.132812	-4.23175	FM
1	-0.130859	-7.82752	WIN
2	-0.130859	-7.35591	NWB
3	-0.130859	-1.90932	NWA
4	-0.130859	-4.24068	FM
1	-0.128906	-7.83812	WIN
2	-0.128906	-7.42606	NWB
3	-0.128906	-1.94707	NWA
4	-0.128906	-4.25052	FM
1	-0.126953	-7.85242	WIN
2	-0.126953	-7.49748	NWB
3	-0.126953	-1.97026	NWA
4	-0.126953	-4.26125	FM
1	-0.125	-7.8703	WIN
2	-0.125	-7.56937	NWB
3	-0.125	-1.97891	NWA
4	-0.125	-4.27319	FM
1	-0.123047	-7.89154	WIN
2	-0.123047	-7.64079	NWB
3	-0.123047	-1.9736	NWA
4	-0.123047	-4.2869	FM
1	-0.121094	-7.91579	WIN
2	-0.121094	-7.71067	NWB
3	-0.121094	-1.95549	NWA
4	-0.121094	-4.30304	FM
1	-0.119141	-7.94252	WIN
2	-0.119141	-7.77797	NWB
3	-0.119141	-1.92623	NWA
4	-0.119141	-4.32225	FM
1	-0.117188	-7.97099	WIN
2	-0.117188	-7.84171	NWB
3	-0.117188	-1.88788	NWA
4	-0.117188	-4.34493	FM
1	-0.115234	-8.0002	WIN
2	-0.115234	-7.90115	NWB
3	-0.115234	-1.84275	NWA
4	-0.115234	-4.37107	FM
1	-0.113281	-8.02889	WIN
2	-0.113281	-7.95581	NWB
3	-0.113281	-1.79333	NWA
4	-0.113281	-4.40023	FM
1	-0.111328	-8.05553	WIN
2	-0.111328	-8.00551	NWB
3	-0.111328	-1.742	NWA
4	-0.111328	-4.43144	FM
1	-0.109375	-8.07839	WIN
2	-0.109375	-8.05038	NWB
3	-0.109375	-1.69093	NWA
4	-0.109375	-4.46335	FM
1	-0.107422	-8.09565	WIN
2	-0.107422	-8.09076	NWB
3	-0.107422	-1.64192	NWA
4	-0.107422	-4.49429	FM
1	-0.105469	-8.10552	WIN
2	-0.105469	-8.12716	NWB
3	-0.105469	-1.59621	NWA
4	-0.105469	-4.52254	FM
1	-0.103516	-8.10642	WIN
2	-0.103516	-8.16011	NWB
3	-0.103516	-1.55445	NWA
4	-0.103516	-4.5465	FM
1	-0.101562	-8.0971	WIN
2	-0.101562	-8.1901	NWB
3	-0.101562	-1.51667	NWA
4	-0.101562	-4.56491	FM
1	-0.0996094	-8.07683	WIN
2	-0.0996094	-8.21752	NWB
3	-0.0996094	-1.48234	NWA
4	-0.0996094	-4.57701	FM
1	-0.0976562	-8.04551	WIN
2	-0.0976562	-8.24256	NWB
3	-0.0976562	-1.45045	NWA
4	-0.0976562	-4.58266	FM
1	-0.0957031	-8.00367	WIN
2	-0.0957031	-8.2653	NWB
3	-0.0957031	-1.41971	NWA
4	-0.0957031	-4.5823	FM
1	-0.09375	-7.95248	WIN
2	-0.09375	-8.28569	NWB
3	-0.09375	-1.38877	NWA
4	-0.09375	-4.57698	FM
1	-0.0917969	-7.89369	WIN
2	-0.0917969	-8.30363	NWB
3	-0.0917969	-1.3564	NWA
4	-0.0917969	-4.56816	FM
1	-0.0898438	-7.82944	WIN
2	-0.0898438	-8.31907	NWB
3	-0.0898438	-1.32178	NWA
4	-0.0898438	-4.55756	FM
1	-0.0878906	-7.76214	WIN
2	-0.0878906	-8.33207	NWB
3	-0.0878906	-1.2846	NWA
4	-0.0878906	-4.54698	FM
1	-0.0859375	-7.69426	WIN
2	-0.0859375	-8.34284	NWB
3	-0.0859375	-1.24528	NWA
4	-0.0859375	-4.53809	FM
1	-0.0839844	-7.62811	WIN
2	-0.0839844	-8.35181	NWB
3	-0.0839844	-1.2049	NWA
4	-0.0839844	-4.53225	FM
1	-0.0820312	-7.56577	WIN
2	-0.0820312	-8.35956	NWB
3	-0.0820312	-1.16526	NWA
4	-0.0820312	-4.53039	FM
1	-0.0800781	-7.50887	WIN
2	-0.0800781	-8.3668	NWB
3	-0.0800781	-1.12865	NWA
4	-0.0800781	-4.53291	FM
1	-0.078125	-7.4586	WIN
2	-0.078125	-8.37428	NWB
3	-0.078125	-1.09764	NWA
4	-0.078125	-4.53968	FM
1	-0.0761719	-7.41568	WIN
2	-0.0761719	-8.38266	NWB
3	-0.0761719	-1.07485	NWA
4	-0.0761719	-4.55005	FM
1	-0.0742188	-7.38034	WIN
2	-0.0742188	-8.39249	NWB
3	-0.0742188	-1.06256	NWA
4	-0.0742188	-4.56292	FM
1	-0.0722656	-7.35242	WIN
2	-0.0722656	-8.40408	NWB
3	-0.0722656	-1.06245	NWA
4	-0.0722656	-4.57685	FM
1	-0.0703125	-7.33146	WIN
2	-0.0703125	-8.41752	NWB
3	-0.0703125	-1.07533	NWA
4	-0.0703125	-4.59025	FM
1	-0.0683594	-7.31673	WIN
2	-0.0683594	-8.43265	NWB
3	-0.0683594	-1.10101	NWA
4	-0.0683594	-4.60144	FM
1	-0.0664062	-7.30739	WIN
2	-0.0664062	-8.44922	NWB
3	-0.0664062	-1.13819	NWA
4	-0.0664062	-4.60889	FM
1	-0.0644531	-7.30253	WIN
2	-0.0644531	-8.46688	NWB
3	-0.0644531	-1.18453	NWA
4	-0.0644531	-4.61128	FM
1	-0.0625	-7.30122	WIN
2	-0.0625	-8.48536	NWB
3	-0.0625	-1.23689	NWA
4	-0.0625	-4.60765	FM
1	-0.0605469	-7.30261	WIN
2	-0.0605469	-8.50449	NWB
3	-0.0605469	-1.2915	NWA
4	-0.0605469	-4.59749	FM
1	-0.0585938	-7.30591	WIN
2	-0.0585938	-8.52435	NWB
3	-0.0585938	-1.34443	NWA
4	-0.0585938	-4.58073	FM
1	-0.0566406	-7.31043	WIN
2	-0.0566406	-8.54518	NWB
3	-0.0566406	-1.39185	NWA
4	-0.0566406	-4.55778	FM
1	-0.0546875	-7.31559	WIN
2	-0.0546875	-8.56741	NWB
3	-0.0546875	-1.43046	NWA
4	-0.0546875	-4.52947	FM
1	-0.0527344	-7.32095	WIN
2	-0.0527344	-8.59152	NWB
3	-0.0527344	-1.45777	NWA
4	-0.0527344	-4.49698	FM
1	-0.0507812	-7.3262	WIN
2	-0.0507812	-8.61793	NWB
3	-0.0507812	-1.47227	NWA
4	-0.0507812	-4.46174	FM
1	-0.0488281	-7.3312	WIN
2	-0.0488281	-8.64686	NWB
3	-0.0488281	-1.47362	NWA
4	-0.0488281	-4.42531	FM
1	-0.046875	-7.33601	WIN
2	-0.046875	-8.67819	NWB
3	-0.046875	-1.46256	NWA
4	-0.046875	-4.38924	FM
1	-0.0449219	-7.34089	WIN
2	-0.0449219	-8.71137	NWB
3	-0.0449219	-1.44082	NWA
4	-0.0449219	-4.35495	FM
1	-0.0429688	-7.34635	WIN
2	-0.0429688	-8.74538	NWB
3	-0.0429688	-1.41096	NWA
4	-0.0429688	-4.32365	FM
1	-0.0410156	-7.35318	WIN
2	-0.0410156	-8.77879	NWB
3	-0.0410156	-1.37604	NWA
4	-0.0410156	-4.29619	FM
1	-0.0390625	-7.36238	WIN
2	-0.0390625	-8.8098	NWB
3	-0.0390625	-1.3394	NWA
4	-0.0390625	-4.27304	FM
1	-0.0371094	-7.37517	WIN
2	-0.0371094	-8.83649	NWB
3	-0.0371094	-1.30431	NWA
4	-0.0371094	-4.25424	FM
1	-0.0351562	-7.39288	WIN
2	-0.0351562	-8.85695	NWB
3	-0.0351562	-1.27374	NWA
4	-0.0351562	-4.23946	FM
1	-0.0332031	-7.41683	WIN
2	-0.0332031	-8.86957	NWB
3	-0.0332031	-1.25013	NWA
4	-0.0332031	-4.228	FM
1	-0.03125	-7.4482	WIN
2	-0.03125	-8.87322	NWB
3	-0.03125	-1.23526	NWA
4	-0.03125	-4.21889	FM
1	-0.0292969	-7.4878	WIN
2	-0.0292969	-8.86743	NWB
3	-0.0292969	-1.23011	NWA
4	-0.0292969	-4.211	FM
1	-0.0273438	-7.53593	WIN
2	-0.0273438	-8.85253	NWB
3	-0.0273438	-1.23491	NWA
4	-0.0273438	-4.20313	FM
1	-0.0253906	-7.59223	WIN
2	-0.0253906	-8.82962	NWB
3	-0.0253906	-1.24913	NWA
4	-0.0253906	-4.19414	FM
1	-0.0234375	-7.65553	WIN
2	-0.0234375	-8.80055	NWB
3	-0.0234375	-1.2716	NWA
4	-0.0234375	-4.18301	FM
1	-0.0214844	-7.72388	WIN
2	-0.0214844	-8.76772	NWB
3	-0.0214844	-1.30062	NWA
4	-0.0214844	-4.16896	FM
1	-0.0195312	-7.7946	WIN
2	-0.0195312	-8.73387	NWB
3	-0.0195312	-1.3342	NWA
4	-0.0195312	-4.15147	FM
1	-0.0175781	-7.86443	WIN
2	-0.0175781	-8.70175	NWB
3	-0.0175781	-1.37017	NWA
4	-0.0175781	-4.13033	FM
1	-0.015625	-7.9298	WIN
2	-0.015625	-8.6739	NWB
3	-0.015625	-1.40646	NWA
4	-0.015625	-4.10565	FM
1	-0.0136719	-7.98715	WIN
2	-0.0136719	-8.65237	NWB
3	-0.0136719	-1.4412	NWA
4	-0.0136719	-4.07784	FM
1	-0.0117188	-8.0332	WIN
2	-0.0117188	-8.63851	NWB
3	-0.0117188	-1.473	NWA
4	-0.0117188	-4.04756	FM
1	-0.00976562	-8.06535	WIN
2	-0.00976562	-8.63291	NWB
3	-0.00976562	-1.50097	NWA
4	-0.00976562	-4.01573	FM
1	-0.0078125	-8.08185	WIN
2	-0.0078125	-8.63537	NWB
3	-0.0078125	-1.52486	NWA
4	-0.0078125	-3.98343	FM
1	-0.00585938	-8.08201	WIN
2	-0.00585938	-8.64497	NWB
3	-0.00585938	-1.54501	NWA
4	-0.00585938	-3.95186	FM
1	-0.00390625	-8.06622	WIN
2	-0.00390625	-8.66022	NWB
3	-0.00390625	-1.56233	NWA
4	-0.00390625	-3.92228	FM
1	-0.00195312	-8.03591	WIN
2	-0.00195312	-8.67923	NWB
3	-0.00195312	-1.57814	NWA
4	-0.00195312	-3.89592	FM
1	0	-7.99338	WIN
2	0	-8.69989	NWB
3	0	-1.59397	NWA
4	0	-3.87392	FM

## Sheet: Fig 3d - Bottom
outcome	t	raw	OUTCOME_NAMES
1	0	0.627778	WIN
2	0	0.394444	NWB
3	0	0.305556	NWA
4	0	0.194444	FM
1	-0.05	0.616667	WIN
2	-0.05	0.394444	NWB
3	-0.05	0.305556	NWA
4	-0.05	0.196296	FM
1	-0.1	0.605556	WIN
2	-0.1	0.383333	NWB
3	-0.1	0.322222	NWA
4	-0.1	0.198148	FM
1	-0.15	0.611111	WIN
2	-0.15	0.366667	NWB
3	-0.15	0.322222	NWA
4	-0.15	0.205556	FM
1	-0.2	0.616667	WIN
2	-0.2	0.361111	NWB
3	-0.2	0.338889	NWA
4	-0.2	0.212963	FM
1	-0.25	0.605556	WIN
2	-0.25	0.344444	NWB
3	-0.25	0.366667	NWA
4	-0.25	0.212963	FM
1	-0.3	0.588889	WIN
2	-0.3	0.333333	NWB
3	-0.3	0.388889	NWA
4	-0.3	0.212963	FM
1	-0.35	0.583333	WIN
2	-0.35	0.333333	NWB
3	-0.35	0.394444	NWA
4	-0.35	0.227778	FM
1	-0.4	0.55	WIN
2	-0.4	0.333333	NWB
3	-0.4	0.416667	NWA
4	-0.4	0.233333	FM
1	-0.45	0.527778	WIN
2	-0.45	0.327778	NWB
3	-0.45	0.444444	NWA
4	-0.45	0.246296	FM
1	-0.5	0.522222	WIN
2	-0.5	0.322222	NWB
3	-0.5	0.477778	NWA
4	-0.5	0.248148	FM
1	-0.55	0.511111	WIN
2	-0.55	0.322222	NWB
3	-0.55	0.516667	NWA
4	-0.55	0.262963	FM
1	-0.6	0.505556	WIN
2	-0.6	0.311111	NWB
3	-0.6	0.544444	NWA
4	-0.6	0.268519	FM
1	-0.65	0.522222	WIN
2	-0.65	0.311111	NWB
3	-0.65	0.544444	NWA
4	-0.65	0.275926	FM
1	-0.7	0.5	WIN
2	-0.7	0.311111	NWB
3	-0.7	0.566667	NWA
4	-0.7	0.287037	FM
1	-0.75	0.483333	WIN
2	-0.75	0.305556	NWB
3	-0.75	0.588889	NWA
4	-0.75	0.301852	FM
1	-0.8	0.472222	WIN
2	-0.8	0.305556	NWB
3	-0.8	0.6	NWA
4	-0.8	0.303704	FM
1	-0.85	0.461111	WIN
2	-0.85	0.305556	NWB
3	-0.85	0.6	NWA
4	-0.85	0.314815	FM
1	-0.9	0.455556	WIN
2	-0.9	0.311111	NWB
3	-0.9	0.6	NWA
4	-0.9	0.32037	FM
1	-0.95	0.455556	WIN
2	-0.95	0.311111	NWB
3	-0.95	0.611111	NWA
4	-0.95	0.325926	FM

## Sheet: Fig 4a
Time	-3	-2.99805	-2.99609	-2.99414	-2.99219	-2.99023	-2.98828	-2.98633	-2.98438	-2.98242	-2.98047	-2.97852	-2.97656	-2.97461	-2.97266	-2.9707	-2.96875	-2.9668	-2.96484	-2.96289	-2.96094	-2.95898	-2.95703	-2.95508	-2.95312	-2.95117	-2.94922	-2.94727	-2.94531	-2.94336	-2.94141	-2.93945	-2.9375	-2.93555	-2.93359	-2.93164	-2.92969	-2.92773	-2.92578	-2.92383	-2.92188	-2.91992	-2.91797	-2.91602	-2.91406	-2.91211	-2.91016	-2.9082	-2.90625
Loss	-0.544018	-0.542937	-0.542385	-0.542479	-0.543254	-0.544552	-0.545926	-0.546564	-0.545266	-0.540484	-0.530439	-0.51329	-0.487369	-0.451432	-0.404904	-0.348087	-0.282281	-0.209809	-0.133927	-0.0586073	0.0117726	0.0728152	0.12052	0.151681	0.164216	0.157385	0.131874	0.0897256	0.0341281	-0.0309128	-0.100981	-0.171688	-0.239099	-0.300096	-0.352642	-0.395927	-0.430375	-0.457519	-0.47975	-0.499977	-0.521224	-0.546217	-0.576994	-0.614606	-0.658925	-0.708601	-0.761181	-0.813367	-0.861399
Near Loss Before	-1.64755	-1.56261	-1.47796	-1.39416	-1.31193	-1.23208	-1.15557	-1.08344	-1.0168	-0.9567	-0.904047	-0.859526	-0.823506	-0.795978	-0.776526	-0.764334	-0.758233	-0.756783	-0.758395	-0.761476	-0.764582	-0.766578	-0.766776	-0.765035	-0.761818	-0.758182	-0.755703	-0.756329	-0.762178	-0.775291	-0.797372	-0.829535	-0.872102	-0.924468	-0.985067	-1.05144	-1.12042	-1.18838	-1.25161	-1.30664	-1.35062	-1.38163	-1.39887	-1.40277	-1.39494	-1.37802	-1.35538	-1.3307	-1.30763
Near Loss After	-0.939134	-0.839212	-0.744097	-0.658224	-0.585111	-0.527024	-0.484792	-0.457776	-0.444006	-0.440469	-0.443494	-0.449206	-0.45397	-0.454801	-0.449663	-0.437642	-0.418977	-0.394938	-0.367591	-0.339475	-0.313234	-0.291261	-0.27538	-0.266624	-0.265113	-0.27006	-0.279888	-0.292461	-0.30538	-0.316323	-0.323386	-0.325365	-0.321965	-0.313887	-0.302793	-0.291142	-0.281923	-0.27831	-0.283282	-0.299265	-0.327822	-0.369452	-0.423498	-0.488191	-0.560812	-0.637953	-0.715846	-0.790716	-0.859132
Full Escape	-1.96422	-1.96261	-1.95842	-1.94879	-1.93143	-1.90488	-1.86861	-1.82305	-1.7695	-1.70994	-1.64683	-1.58282	-1.52054	-1.46229	-1.40996	-1.36485	-1.32771	-1.29867	-1.27742	-1.26325	-1.25519	-1.25212	-1.25283	-1.25617	-1.26101	-1.26632	-1.27119	-1.27482	-1.27659	-1.27604	-1.27294	-1.26732	-1.25952	-1.25019	-1.24031	-1.23113	-1.22415	-1.22097	-1.22319	-1.23225	-1.24933	-1.27516	-1.30994	-1.35327	-1.40412	-1.46089	-1.52145	-1.58332	-1.64384
[truncated: 2,512 more columns]

## Sheet: Fig 4c
Time	Full Escape	LOSS	Near Loss After	Near Loss Before
-3	0.66482	0.68595	0.669421	0.677686
-2.95	0.66205	0.68595	0.669421	0.677686
-2.9	0.66205	0.68595	0.669421	0.669421
-2.85	0.66482	0.694215	0.677686	0.669421
-2.8	0.67313	0.68595	0.669421	0.677686
-2.75	0.67313	0.68595	0.661157	0.677686
-2.7	0.66759	0.694215	0.669421	0.677686
-2.65	0.67036	0.694215	0.669421	0.669421
-2.6	0.6759	0.694215	0.669421	0.669421
-2.55	0.684211	0.694215	0.669421	0.669421
-2.5	0.68144	0.694215	0.669421	0.677686
-2.45	0.684211	0.694215	0.677686	0.669421
-2.4	0.684211	0.694215	0.661157	0.661157
-2.35	0.684211	0.694215	0.669421	0.669421
-2.3	0.68144	0.694215	0.661157	0.677686
-2.25	0.68144	0.694215	0.661157	0.677686
-2.2	0.686981	0.694215	0.661157	0.669421
-2.15	0.689751	0.702479	0.661157	0.661157
-2.1	0.692521	0.702479	0.652893	0.669421
-2.05	0.689751	0.710744	0.644628	0.669421
-2	0.692521	0.719008	0.644628	0.669421
-1.95	0.698061	0.719008	0.644628	0.669421
-1.9	0.698061	0.719008	0.636364	0.669421
-1.85	0.686981	0.727273	0.619835	0.677686
-1.8	0.689751	0.735537	0.61157	0.68595
-1.75	0.692521	0.743802	0.61157	0.68595
-1.7	0.703601	0.752066	0.603306	0.694215
-1.65	0.706371	0.760331	0.586777	0.694215
-1.6	0.703601	0.768595	0.578512	0.694215
-1.55	0.714681	0.77686	0.561983	0.702479
-1.5	0.728532	0.77686	0.553719	0.702479
-1.45	0.728532	0.785124	0.545455	0.710744
-1.4	0.734072	0.793388	0.528926	0.710744
-1.35	0.753463	0.793388	0.520661	0.710744
-1.3	0.761773	0.793388	0.512397	0.710744
-1.25	0.764543	0.793388	0.512397	0.727273
-1.2	0.778393	0.768595	0.479339	0.743802
-1.15	0.786704	0.760331	0.479339	0.752066
-1.1	0.795014	0.752066	0.479339	0.752066
-1.05	0.803324	0.719008	0.479339	0.752066
-1	0.822715	0.702479	0.479339	0.743802
-0.95	0.831025	0.669421	0.479339	0.752066
-0.9	0.839335	0.644628	0.487603	0.760331
-0.85	0.844875	0.644628	0.487603	0.752066
-0.8	0.847645	0.595041	0.479339	0.752066
-0.75	0.847645	0.570248	0.471074	0.752066
-0.7	0.855956	0.561983	0.471074	0.735537
-0.65	0.864266	0.553719	0.46281	0.719008
-0.6	0.864266	0.545455	0.46281	0.719008
-0.55	0.867036	0.520661	0.479339	0.702479
-0.5	0.869806	0.495868	0.487603	0.669421
-0.45	0.872576	0.471074	0.528926	0.669421
-0.4	0.878116	0.46281	0.553719	0.652893
-0.35	0.880886	0.421488	0.578512	0.652893
-0.3	0.878116	0.413223	0.586777	0.636364
-0.25	0.875346	0.413223	0.652893	0.636364
-0.2	0.875346	0.413223	0.669421	0.636364
-0.15	0.880886	0.404959	0.702479	0.636364
-0.1	0.886427	0.38843	0.710744	0.61157
-0.05	0.886427	0.38843	0.719008	0.619835
0	0.891967	0.38843	0.719008	0.61157
0.05	0.897507	0.380165	0.727273	0.61157
0.1	0.900277	0.363636	0.727273	0.61157
0.15	0.903047	0.363636	0.727273	0.61157
0.2	0.905817	0.330579	0.752066	0.619835
0.25	0.905817	0.330579	0.752066	0.628099
0.3	0.908587	0.322314	0.752066	0.636364
0.35	0.914127	0.31405	0.752066	0.644628
0.4	0.914127	0.31405	0.768595	0.652893
0.45	0.914127	0.31405	0.752066	0.644628
0.5	0.916898	0.31405	0.768595	0.652893
0.55	0.922438	0.322314	0.77686	0.644628
0.6	0.922438	0.31405	0.793388	0.644628
0.65	0.922438	0.31405	0.801653	0.636364
0.7	0.925208	0.31405	0.801653	0.644628
0.75	0.922438	0.305785	0.818182	0.669421

## Sheet: Fig 4d - Top
outcome	t	raw	OUTCOME_NAMES
1	-1.25977	-0.660018	LOSS
2	-1.25977	0.723074	NLB
3	-1.25977	-3.58541	NLA
4	-1.25977	-2.16783	FE
1	-1.25781	-0.670575	LOSS
2	-1.25781	0.680034	NLB				#VALUE!
3	-1.25781	-3.62377	NLA
4	-1.25781	-2.1797	FE
1	-1.25586	-0.689863	LOSS
2	-1.25586	0.63785	NLB
3	-1.25586	-3.65375	NLA
4	-1.25586	-2.19299	FE
1	-1.25391	-0.716523	LOSS
2	-1.25391	0.596562	NLB
3	-1.25391	-3.67553	NLA
4	-1.25391	-2.20798	FE
1	-1.25195	-0.748557	LOSS
2	-1.25195	0.556631	NLB
3	-1.25195	-3.68991	NLA
4	-1.25195	-2.22463	FE
1	-1.25	-0.783506	LOSS
2	-1.25	0.519035	NLB
3	-1.25	-3.69826	NLA
4	-1.25	-2.24252	FE
1	-1.24805	-0.818687	LOSS
2	-1.24805	0.485264	NLB
3	-1.24805	-3.7023	NLA
4	-1.24805	-2.26089	FE
1	-1.24609	-0.851457	LOSS
2	-1.24609	0.457224	NLB
3	-1.24609	-3.70391	NLA
4	-1.24609	-2.2786	FE
1	-1.24414	-0.879467	LOSS
2	-1.24414	0.437042	NLB
3	-1.24414	-3.70484	NLA
4	-1.24414	-2.29424	FE
1	-1.24219	-0.900886	LOSS
2	-1.24219	0.426816	NLB
3	-1.24219	-3.70652	NLA
4	-1.24219	-2.30617	FE
1	-1.24023	-0.914542	LOSS
2	-1.24023	0.428327	NLB
3	-1.24023	-3.70979	NLA
4	-1.24023	-2.31258	FE
1	-1.23828	-0.919994	LOSS
2	-1.23828	0.442759	NLB
3	-1.23828	-3.71477	NLA
4	-1.23828	-2.31164	FE
1	-1.23633	-0.917492	LOSS
2	-1.23633	0.470464	NLB
3	-1.23633	-3.72079	NLA
4	-1.23633	-2.30163	FE
1	-1.23438	-0.907874	LOSS
2	-1.23438	0.510806	NLB
3	-1.23438	-3.72642	NLA
4	-1.23438	-2.28104	FE
1	-1.23242	-0.892384	LOSS
2	-1.23242	0.562106	NLB
3	-1.23242	-3.72957	NLA
4	-1.23242	-2.24875	FE
1	-1.23047	-0.872469	LOSS
2	-1.23047	0.621706	NLB
3	-1.23047	-3.72773	NLA
4	-1.23047	-2.20417	FE
1	-1.22852	-0.849576	LOSS
2	-1.22852	0.686146	NLB
3	-1.22852	-3.71827	NLA
4	-1.22852	-2.14735	FE
1	-1.22656	-0.824986	LOSS
2	-1.22656	0.751453	NLB
3	-1.22656	-3.69876	NLA
4	-1.22656	-2.07907	FE
1	-1.22461	-0.799702	LOSS
2	-1.22461	0.813492	NLB
3	-1.22461	-3.66731	NLA
4	-1.22461	-2.00089	FE
1	-1.22266	-0.774411	LOSS
2	-1.22266	0.868373	NLB
3	-1.22266	-3.62287	NLA
4	-1.22266	-1.91509	FE
1	-1.2207	-0.749513	LOSS
2	-1.2207	0.91283	NLB
3	-1.2207	-3.56547	NLA
4	-1.2207	-1.8246	FE
1	-1.21875	-0.725207	LOSS
2	-1.21875	0.944561	NLB
3	-1.21875	-3.49632	NLA
4	-1.21875	-1.73278	FE
1	-1.2168	-0.701601	LOSS
2	-1.2168	0.96246	NLB
3	-1.2168	-3.41777	NLA
4	-1.2168	-1.64319	FE
1	-1.21484	-0.678838	LOSS
2	-1.21484	0.966726	NLB
3	-1.21484	-3.33322	NLA
4	-1.21484	-1.55928	FE
1	-1.21289	-0.657203	LOSS
2	-1.21289	0.958824	NLB
3	-1.21289	-3.2468	NLA
4	-1.21289	-1.48411	FE
1	-1.21094	-0.637195	LOSS
2	-1.21094	0.941298	NLB
3	-1.21094	-3.16297	NLA
4	-1.21094	-1.42002	FE
1	-1.20898	-0.619554	LOSS
2	-1.20898	0.917462	NLB
3	-1.20898	-3.08613	NLA
4	-1.20898	-1.36842	FE
1	-1.20703	-0.60525	LOSS
2	-1.20703	0.891005	NLB
3	-1.20703	-3.02013	NLA
4	-1.20703	-1.32964	FE
1	-1.20508	-0.595417	LOSS
2	-1.20508	0.865546	NLB
3	-1.20508	-2.96786	NLA
4	-1.20508	-1.30293	FE
1	-1.20312	-0.59126	LOSS
2	-1.20312	0.844215	NLB
3	-1.20312	-2.9309	NLA
4	-1.20312	-1.28648	FE
1	-1.20117	-0.593939	LOSS
2	-1.20117	0.829289	NLB
3	-1.20117	-2.90939	NLA
4	-1.20117	-1.2777	FE
1	-1.19922	-0.604441	LOSS
2	-1.19922	0.821944	NLB
3	-1.19922	-2.90189	NLA
4	-1.19922	-1.27348	FE
1	-1.19727	-0.623452	LOSS
2	-1.19727	0.82214	NLB
3	-1.19727	-2.90564	NLA
4	-1.19727	-1.27057	FE
1	-1.19531	-0.651249	LOSS
2	-1.19531	0.828659	NLB
3	-1.19531	-2.91675	NLA
4	-1.19531	-1.26592	FE
1	-1.19336	-0.68762	LOSS
2	-1.19336	0.839279	NLB
3	-1.19336	-2.93068	NLA
4	-1.19336	-1.25707	FE
1	-1.19141	-0.731822	LOSS
2	-1.19141	0.851057	NLB
3	-1.19141	-2.94272	NLA
4	-1.19141	-1.24238	FE
1	-1.18945	-0.782575	LOSS
2	-1.18945	0.860698	NLB
3	-1.18945	-2.9485	NLA
4	-1.18945	-1.22118	FE
1	-1.1875	-0.838119	LOSS
2	-1.1875	0.864946	NLB
3	-1.1875	-2.94448	NLA
4	-1.1875	-1.19381	FE
1	-1.18555	-0.896305	LOSS
2	-1.18555	0.860968	NLB
3	-1.18555	-2.9283	NLA
4	-1.18555	-1.16151	FE
1	-1.18359	-0.954739	LOSS
2	-1.18359	0.84668	NLB
3	-1.18359	-2.89907	NLA
4	-1.18359	-1.12623	FE
1	-1.18164	-1.01095	LOSS
2	-1.18164	0.820987	NLB
3	-1.18164	-2.85743	NLA
4	-1.18164	-1.09031	FE
1	-1.17969	-1.06261	LOSS
2	-1.17969	0.783921	NLB
3	-1.17969	-2.8055	NLA
4	-1.17969	-1.05618	FE
1	-1.17773	-1.10772	LOSS
2	-1.17773	0.736648	NLB
3	-1.17773	-2.74666	NLA
4	-1.17773	-1.02608	FE
1	-1.17578	-1.1448	LOSS
2	-1.17578	0.681373	NLB
3	-1.17578	-2.68524	NLA
4	-1.17578	-1.00174	FE
1	-1.17383	-1.17307	LOSS
2	-1.17383	0.621127	NLB
3	-1.17383	-2.62611	NLA
4	-1.17383	-0.984272	FE
1	-1.17188	-1.19251	LOSS
2	-1.17188	0.559482	NLB
3	-1.17188	-2.5743	NLA
4	-1.17188	-0.974011	FE
1	-1.16992	-1.20393	LOSS
2	-1.16992	0.500209	NLB
3	-1.16992	-2.53453	NLA
4	-1.16992	-0.970581	FE
1	-1.16797	-1.20884	LOSS
2	-1.16797	0.446909	NLB
3	-1.16797	-2.51083	NLA
4	-1.16797	-0.972968	FE
1	-1.16602	-1.20934	LOSS
2	-1.16602	0.402674	NLB
3	-1.16602	-2.50627	NLA
4	-1.16602	-0.979681	FE
1	-1.16406	-1.20791	LOSS
2	-1.16406	0.369785	NLB
3	-1.16406	-2.52262	NLA
4	-1.16406	-0.988952	FE
1	-1.16211	-1.20711	LOSS
2	-1.16211	0.349501	NLB
3	-1.16211	-2.56028	NLA
4	-1.16211	-0.998947	FE
1	-1.16016	-1.20935	LOSS
2	-1.16016	0.341942	NLB
3	-1.16016	-2.61823	NLA
4	-1.16016	-1.00796	FE
1	-1.1582	-1.2166	LOSS
2	-1.1582	0.346105	NLB
3	-1.1582	-2.69406	NLA
4	-1.1582	-1.01457	FE
1	-1.15625	-1.23021	LOSS
2	-1.15625	0.359986	NLB
3	-1.15625	-2.7842	NLA
4	-1.15625	-1.01778	FE
1	-1.1543	-1.25079	LOSS
2	-1.1543	0.38082	NLB
3	-1.1543	-2.88418	NLA
4	-1.1543	-1.01708	FE
1	-1.15234	-1.2782	LOSS
2	-1.15234	0.405398	NLB
3	-1.15234	-2.98898	NLA
4	-1.15234	-1.01248	FE
1	-1.15039	-1.31161	LOSS
2	-1.15039	0.430432	NLB
3	-1.15039	-3.09344	NLA
4	-1.15039	-1.00448	FE
1	-1.14844	-1.34965	LOSS
2	-1.14844	0.452932	NLB
3	-1.14844	-3.19268	NLA
4	-1.14844	-0.994054	FE
1	-1.14648	-1.39061	LOSS
2	-1.14648	0.470539	NLB
3	-1.14648	-3.28245	NLA
4	-1.14648	-0.982503	FE
1	-1.14453	-1.43272	LOSS
2	-1.14453	0.481776	NLB
3	-1.14453	-3.35947	NLA
4	-1.14453	-0.971385	FE
1	-1.14258	-1.47431	LOSS
2	-1.14258	0.486191	NLB
3	-1.14258	-3.4216	NLA
4	-1.14258	-0.962364	FE
1	-1.14062	-1.51404	LOSS
2	-1.14062	0.484373	NLB
3	-1.14062	-3.46794	NLA
4	-1.14062	-0.957058	FE
1	-1.13867	-1.55102	LOSS
2	-1.13867	0.477821	NLB
3	-1.13867	-3.4988	NLA
4	-1.13867	-0.956908	FE
1	-1.13672	-1.58489	LOSS
2	-1.13672	0.468701	NLB
3	-1.13672	-3.51553	NLA
4	-1.13672	-0.963041	FE
1	-1.13477	-1.61578	LOSS
2	-1.13477	0.459511	NLB
3	-1.13477	-3.52034	NLA
4	-1.13477	-0.976176	FE
1	-1.13281	-1.64427	LOSS
2	-1.13281	0.45269	NLB
3	-1.13281	-3.51597	NLA
4	-1.13281	-0.996561	FE
1	-1.13086	-1.67122	LOSS
2	-1.13086	0.450237	NLB
3	-1.13086	-3.50542	NLA
4	-1.13086	-1.02397	FE
1	-1.12891	-1.69766	LOSS
2	-1.12891	0.453378	NLB
3	-1.12891	-3.49167	NLA
4	-1.12891	-1.05772	FE
1	-1.12695	-1.72454	LOSS
2	-1.12695	0.462328	NLB
3	-1.12695	-3.47746	NLA
4	-1.12695	-1.09678	FE
1	-1.125	-1.75265	LOSS
2	-1.125	0.476186	NLB
3	-1.125	-3.46513	NLA
4	-1.125	-1.13987	FE
1	-1.12305	-1.78247	LOSS
2	-1.12305	0.492972	NLB
3	-1.12305	-3.45651	NLA
4	-1.12305	-1.18561	FE
1	-1.12109	-1.81411	LOSS
2	-1.12109	0.509809	NLB
3	-1.12109	-3.45292	NLA
4	-1.12109	-1.23264	FE
1	-1.11914	-1.84732	LOSS
2	-1.11914	0.52322	NLB
3	-1.11914	-3.45517	NLA
4	-1.11914	-1.27977	FE
1	-1.11719	-1.88161	LOSS
2	-1.11719	0.529526	NLB
3	-1.11719	-3.4637	NLA
4	-1.11719	-1.32606	FE
1	-1.11523	-1.91632	LOSS
2	-1.11523	0.525264	NLB
3	-1.11523	-3.47864	NLA
4	-1.11523	-1.37091	FE
1	-1.11328	-1.95087	LOSS
2	-1.11328	0.507605	NLB
3	-1.11328	-3.49994	NLA
4	-1.11328	-1.41402	FE
1	-1.11133	-1.98489	LOSS
2	-1.11133	0.474703	NLB
3	-1.11133	-3.52751	NLA
4	-1.11133	-1.45541	FE
1	-1.10938	-2.01841	LOSS
2	-1.10938	0.425934	NLB
3	-1.10938	-3.56122	NLA
4	-1.10938	-1.49534	FE
1	-1.10742	-2.05194	LOSS
2	-1.10742	0.362006	NLB
3	-1.10742	-3.601	NLA
4	-1.10742	-1.53419	FE
1	-1.10547	-2.08648	LOSS
2	-1.10547	0.284913	NLB
3	-1.10547	-3.6468	NLA
4	-1.10547	-1.57243	FE
1	-1.10352	-2.12348	LOSS
2	-1.10352	0.197753	NLB
3	-1.10352	-3.69858	NLA
4	-1.10352	-1.61049	FE
1	-1.10156	-2.16463	LOSS
2	-1.10156	0.104428	NLB
3	-1.10156	-3.75622	NLA
4	-1.10156	-1.64867	FE
1	-1.09961	-2.21168	LOSS
2	-1.09961	0.00926067	NLB
3	-1.09961	-3.81944	NLA
4	-1.09961	-1.68714	FE
1	-1.09766	-2.26619	LOSS
2	-1.09766	-0.0834246	NLB
3	-1.09766	-3.88778	NLA
4	-1.09766	-1.72588	FE
1	-1.0957	-2.32921	LOSS
2	-1.0957	-0.169708	NLB
3	-1.0957	-3.96049	NLA
4	-1.0957	-1.76473	FE
1	-1.09375	-2.40113	LOSS
2	-1.09375	-0.246425	NLB
3	-1.09375	-4.03657	NLA
4	-1.09375	-1.80336	FE
1	-1.0918	-2.48148	LOSS
2	-1.0918	-0.311425	NLB
3	-1.0918	-4.11475	NLA
4	-1.0918	-1.84137	FE
1	-1.08984	-2.56889	LOSS
2	-1.08984	-0.363707	NLB
3	-1.08984	-4.19351	NLA
4	-1.08984	-1.87828	FE
1	-1.08789	-2.66114	LOSS
2	-1.08789	-0.403431	NLB
3	-1.08789	-4.27123	NLA
4	-1.08789	-1.91361	FE
1	-1.08594	-2.75532	LOSS
2	-1.08594	-0.431805	NLB
3	-1.08594	-4.34621	NLA
4	-1.08594	-1.94687	FE
1	-1.08398	-2.84805	LOSS
2	-1.08398	-0.45087	NLB
3	-1.08398	-4.41681	NLA
4	-1.08398	-1.97761	FE
1	-1.08203	-2.93581	LOSS
2	-1.08203	-0.463216	NLB
3	-1.08203	-4.48157	NLA
4	-1.08203	-2.0054	FE
1	-1.08008	-3.01523	LOSS
2	-1.08008	-0.471672	NLB
3	-1.08008	-4.5393	NLA
4	-1.08008	-2.02986	FE
1	-1.07812	-3.08341	LOSS
2	-1.07812	-0.479005	NLB
3	-1.07812	-4.58919	NLA
4	-1.07812	-2.05065	FE
1	-1.07617	-3.13819	LOSS
2	-1.07617	-0.487667	NLB
3	-1.07617	-4.6309	NLA
4	-1.07617	-2.0675	FE
1	-1.07422	-3.17832	LOSS
2	-1.07422	-0.499608	NLB
3	-1.07422	-4.66462	NLA
4	-1.07422	-2.08022	FE
1	-1.07227	-3.20355	LOSS
2	-1.07227	-0.516171	NLB
3	-1.07227	-4.69106	NLA
4	-1.07227	-2.08873	FE
1	-1.07031	-3.21457	LOSS
2	-1.07031	-0.538066	NLB
3	-1.07031	-4.71153	NLA
4	-1.07031	-2.09311	FE
1	-1.06836	-3.21299	LOSS
2	-1.06836	-0.565404	NLB
3	-1.06836	-4.72782	NLA
4	-1.06836	-2.09361	FE
1	-1.06641	-3.20105	LOSS
2	-1.06641	-0.597765	NLB
3	-1.06641	-4.74214	NLA
4	-1.06641	-2.09068	FE
1	-1.06445	-3.18148	LOSS
2	-1.06445	-0.634298	NLB
3	-1.06445	-4.75692	NLA
4	-1.06445	-2.08496	FE
1	-1.0625	-3.1572	LOSS
2	-1.0625	-0.6738	NLB
3	-1.0625	-4.77468	NLA
4	-1.0625	-2.07724	FE
1	-1.06055	-3.13107	LOSS
2	-1.06055	-0.714805	NLB
3	-1.06055	-4.79775	NLA
4	-1.06055	-2.06838	FE
1	-1.05859	-3.10566	LOSS
2	-1.05859	-0.755646	NLB
3	-1.05859	-4.82802	NLA
4	-1.05859	-2.05926	FE
1	-1.05664	-3.08307	LOSS
2	-1.05664	-0.794522	NLB
3	-1.05664	-4.86676	NLA
4	-1.05664	-2.05061	FE
1	-1.05469	-3.0648	LOSS
2	-1.05469	-0.829568	NLB
3	-1.05469	-4.91439	NLA
4	-1.05469	-2.04297	FE
1	-1.05273	-3.05161	LOSS
2	-1.05273	-0.858947	NLB
3	-1.05273	-4.97047	NLA
4	-1.05273	-2.03654	FE
1	-1.05078	-3.04354	LOSS
2	-1.05078	-0.880964	NLB
3	-1.05078	-5.03368	NLA
4	-1.05078	-2.03117	FE
1	-1.04883	-3.0399	LOSS
2	-1.04883	-0.8942	NLB
3	-1.04883	-5.10194	NLA
4	-1.04883	-2.02629	FE
1	-1.04688	-3.03939	LOSS
2	-1.04688	-0.897661	NLB
3	-1.04688	-5.17268	NLA
4	-1.04688	-2.02102	FE
1	-1.04492	-3.04017	LOSS
2	-1.04492	-0.890905	NLB
3	-1.04492	-5.24309	NLA
4	-1.04492	-2.01422	FE
1	-1.04297	-3.04012	LOSS
2	-1.04297	-0.874145	NLB
3	-1.04297	-5.31047	NLA
4	-1.04297	-2.00464	FE
1	-1.04102	-3.03701	LOSS
2	-1.04102	-0.848287	NLB
3	-1.04102	-5.37252	NLA
4	-1.04102	-1.99112	FE
1	-1.03906	-3.02874	LOSS
2	-1.03906	-0.814901	NLB
3	-1.03906	-5.42763	NLA
4	-1.03906	-1.97269	FE
1	-1.03711	-3.01358	LOSS
2	-1.03711	-0.776112	NLB
3	-1.03711	-5.475	NLA
4	-1.03711	-1.9488	FE
1	-1.03516	-2.99038	LOSS
2	-1.03516	-0.734416	NLB
3	-1.03516	-5.51469	NLA
4	-1.03516	-1.91933	FE
1	-1.0332	-2.95868	LOSS
2	-1.0332	-0.692452	NLB
3	-1.0332	-5.54757	NLA
4	-1.0332	-1.88471	FE
1	-1.03125	-2.91876	LOSS
2	-1.03125	-0.652738	NLB
3	-1.03125	-5.57517	NLA
4	-1.03125	-1.84583	FE
1	-1.0293	-2.87168	LOSS
2	-1.0293	-0.617428	NLB
3	-1.0293	-5.59939	NLA
4	-1.0293	-1.80397	FE
1	-1.02734	-2.81912	LOSS
2	-1.02734	-0.588109	NLB
3	-1.02734	-5.62224	NLA
4	-1.02734	-1.76068	FE
1	-1.02539	-2.76324	LOSS
2	-1.02539	-0.565666	NLB
3	-1.02539	-5.64558	NLA
4	-1.02539	-1.7176	FE
1	-1.02344	-2.70647	LOSS
2	-1.02344	-0.550236	NLB
3	-1.02344	-5.67085	NLA
4	-1.02344	-1.67632	FE
1	-1.02148	-2.6513	LOSS
2	-1.02148	-0.541264	NLB
3	-1.02148	-5.69896	NLA
4	-1.02148	-1.63825	FE
1	-1.01953	-2.6001	LOSS
2	-1.01953	-0.537627	NLB
3	-1.01953	-5.73016	NLA
4	-1.01953	-1.60448	FE
1	-1.01758	-2.55496	LOSS
2	-1.01758	-0.537832	NLB
3	-1.01758	-5.7641	NLA
4	-1.01758	-1.5758	FE
1	-1.01562	-2.5176	LOSS
2	-1.01562	-0.540239	NLB
3	-1.01562	-5.79996	NLA
4	-1.01562	-1.55262	FE
1	-1.01367	-2.48934	LOSS
2	-1.01367	-0.54329	NLB
3	-1.01367	-5.83659	NLA
4	-1.01367	-1.53504	FE
1	-1.01172	-2.47117	LOSS
2	-1.01172	-0.545694	NLB
3	-1.01172	-5.87276	NLA
4	-1.01172	-1.5229	FE
1	-1.00977	-2.46372	LOSS
2	-1.00977	-0.546572	NLB
3	-1.00977	-5.90739	NLA
4	-1.00977	-1.51582	FE
1	-1.00781	-2.46742	LOSS
2	-1.00781	-0.545515	NLB
3	-1.00781	-5.93972	NLA
4	-1.00781	-1.51325	FE
1	-1.00586	-2.48244	LOSS
2	-1.00586	-0.542579	NLB
3	-1.00586	-5.96944	NLA
4	-1.00586	-1.51457	FE
1	-1.00391	-2.50877	LOSS
2	-1.00391	-0.538204	NLB
3	-1.00391	-5.99679	NLA
4	-1.00391	-1.51904	FE
1	-1.00195	-2.54612	LOSS
2	-1.00195	-0.53309	NLB
3	-1.00195	-6.02247	NLA
4	-1.00195	-1.52589	FE
1	-1	-2.59388	LOSS
2	-1	-0.528052	NLB
3	-1	-6.0476	NLA
4	-1	-1.53434	FE
1	-0.998047	-2.65099	LOSS
2	-0.998047	-0.52387	NLB
3	-0.998047	-6.07356	NLA
4	-0.998047	-1.54356	FE
1	-0.996094	-2.71588	LOSS
2	-0.996094	-0.52118	NLB
3	-0.996094	-6.1018	NLA
4	-0.996094	-1.55279	FE
1	-0.994141	-2.78642	LOSS
2	-0.994141	-0.520398	NLB
3	-0.994141	-6.13364	NLA
4	-0.994141	-1.56128	FE
1	-0.992188	-2.85999	LOSS
2	-0.992188	-0.521702	NLB
3	-0.992188	-6.17012	NLA
4	-0.992188	-1.56841	FE
1	-0.990234	-2.9336	LOSS
2	-0.990234	-0.525061	NLB
3	-0.990234	-6.21189	NLA
4	-0.990234	-1.57368	FE
1	-0.988281	-3.00414	LOSS
2	-0.988281	-0.530298	NLB
3	-0.988281	-6.25905	NLA
4	-0.988281	-1.57677	FE
1	-0.986328	-3.06867	LOSS
2	-0.986328	-0.537164	NLB
3	-0.986328	-6.31123	NLA
4	-0.986328	-1.5776	FE
1	-0.984375	-3.12476	LOSS
2	-0.984375	-0.545425	NLB
3	-0.984375	-6.36752	NLA
4	-0.984375	-1.57626	FE
1	-0.982422	-3.17086	LOSS
2	-0.982422	-0.554915	NLB
3	-0.982422	-6.42666	NLA
4	-0.982422	-1.57311	FE
1	-0.980469	-3.20649	LOSS
2	-0.980469	-0.565566	NLB
3	-0.980469	-6.48706	NLA
4	-0.980469	-1.56867	FE
1	-0.978516	-3.23243	LOSS
2	-0.978516	-0.5774	NLB
3	-0.978516	-6.54701	NLA
4	-0.978516	-1.5636	FE
1	-0.976562	-3.2507	LOSS
2	-0.976562	-0.590498	NLB
3	-0.976562	-6.60481	NLA
4	-0.976562	-1.55867	FE
1	-0.974609	-3.26439	LOSS
2	-0.974609	-0.604943	NLB
3	-0.974609	-6.6589	NLA
4	-0.974609	-1.55462	FE
1	-0.972656	-3.27733	LOSS
2	-0.972656	-0.620762	NLB
3	-0.972656	-6.708	NLA
4	-0.972656	-1.55217	FE
1	-0.970703	-3.29373	LOSS
2	-0.970703	-0.637875	NLB
3	-0.970703	-6.75114	NLA
4	-0.970703	-1.55193	FE
1	-0.96875	-3.31761	LOSS
2	-0.96875	-0.656076	NLB
3	-0.96875	-6.78775	NLA
4	-0.96875	-1.55433	FE
1	-0.966797	-3.35241	LOSS
2	-0.966797	-0.675037	NLB
3	-0.966797	-6.81763	NLA
4	-0.966797	-1.55968	FE
1	-0.964844	-3.40048	LOSS
2	-0.964844	-0.694339	NLB
3	-0.964844	-6.84093	NLA
4	-0.964844	-1.5681	FE
1	-0.962891	-3.46286	LOSS
2	-0.962891	-0.713535	NLB
3	-0.962891	-6.85804	NLA
4	-0.962891	-1.57962	FE
1	-0.960938	-3.53904	LOSS
2	-0.960938	-0.732214	NLB
3	-0.960938	-6.86955	NLA
4	-0.960938	-1.59414	FE
1	-0.958984	-3.62701	LOSS
2	-0.958984	-0.750073	NLB
3	-0.958984	-6.87615	NLA
4	-0.958984	-1.61153	FE
1	-0.957031	-3.72341	LOSS
2	-0.957031	-0.766967	NLB
3	-0.957031	-6.87852	NLA
4	-0.957031	-1.63166	FE
1	-0.955078	-3.82384	LOSS
2	-0.955078	-0.782942	NLB
3	-0.955078	-6.87728	NLA
4	-0.955078	-1.65439	FE
1	-0.953125	-3.92328	LOSS
2	-0.953125	-0.79824	NLB
3	-0.953125	-6.87296	NLA
4	-0.953125	-1.67962	FE
1	-0.951172	-4.01656	LOSS
2	-0.951172	-0.813275	NLB
3	-0.951172	-6.86597	NLA
4	-0.951172	-1.70719	FE
1	-0.949219	-4.09881	LOSS
2	-0.949219	-0.828592	NLB
3	-0.949219	-6.85658	NLA
4	-0.949219	-1.73691	FE
1	-0.947266	-4.16593	LOSS
2	-0.947266	-0.844799	NLB
3	-0.947266	-6.84497	NLA
4	-0.947266	-1.76847	FE
1	-0.945312	-4.2149	LOSS
2	-0.945312	-0.862501	NLB
3	-0.945312	-6.83122	NLA
4	-0.945312	-1.80137	FE
1	-0.943359	-4.2441	LOSS
2	-0.943359	-0.882224	NLB
3	-0.943359	-6.8154	NLA
4	-0.943359	-1.83487	FE
1	-0.941406	-4.25332	LOSS
2	-0.941406	-0.90435	NLB
3	-0.941406	-6.79752	NLA
4	-0.941406	-1.86801	FE
1	-0.939453	-4.2438	LOSS
2	-0.939453	-0.929072	NLB
3	-0.939453	-6.77763	NLA
4	-0.939453	-1.8996	FE
1	-0.9375	-4.21807	LOSS
2	-0.9375	-0.956368	NLB
3	-0.9375	-6.75576	NLA
4	-0.9375	-1.92829	FE
1	-0.935547	-4.17964	LOSS
2	-0.935547	-0.985999	NLB
3	-0.935547	-6.73195	NLA
4	-0.935547	-1.95269	FE
1	-0.933594	-4.1327	LOSS
2	-0.933594	-1.01754	NLB
3	-0.933594	-6.70621	NLA
4	-0.933594	-1.97148	FE
1	-0.931641	-4.08168	LOSS
2	-0.931641	-1.05041	NLB
3	-0.931641	-6.67853	NLA
4	-0.931641	-1.98357	FE
1	-0.929688	-4.03085	LOSS
2	-0.929688	-1.08395	NLB
3	-0.929688	-6.64881	NLA
4	-0.929688	-1.98823	FE
1	-0.927734	-3.98396	LOSS
2	-0.927734	-1.11749	NLB
3	-0.927734	-6.61688	NLA
4	-0.927734	-1.98518	FE
1	-0.925781	-3.94394	LOSS
2	-0.925781	-1.15039	NLB
3	-0.925781	-6.58255	NLA
4	-0.925781	-1.97467	FE
1	-0.923828	-3.91269	LOSS
2	-0.923828	-1.18209	NLB
3	-0.923828	-6.54562	NLA
4	-0.923828	-1.95745	FE
1	-0.921875	-3.89101	LOSS
2	-0.921875	-1.21217	NLB
3	-0.921875	-6.50595	NLA
4	-0.921875	-1.93476	FE
1	-0.919922	-3.87867	LOSS
2	-0.919922	-1.24037	NLB
3	-0.919922	-6.4636	NLA
4	-0.919922	-1.9082	FE
1	-0.917969	-3.87459	LOSS
2	-0.917969	-1.26656	NLB
3	-0.917969	-6.41888	NLA
4	-0.917969	-1.87956	FE
1	-0.916016	-3.8771	LOSS
2	-0.916016	-1.29074	NLB
3	-0.916016	-6.37248	NLA
4	-0.916016	-1.85074	FE
1	-0.914062	-3.88429	LOSS
2	-0.914062	-1.31307	NLB
3	-0.914062	-6.32552	NLA
4	-0.914062	-1.82348	FE
1	-0.912109	-3.8943	LOSS
2	-0.912109	-1.33373	NLB
3	-0.912109	-6.27954	NLA
4	-0.912109	-1.79931	FE
1	-0.910156	-3.90567	LOSS
2	-0.910156	-1.35297	NLB
3	-0.910156	-6.23644	NLA
4	-0.910156	-1.77934	FE
1	-0.908203	-3.91749	LOSS
2	-0.908203	-1.37098	NLB
3	-0.908203	-6.19837	NLA
4	-0.908203	-1.76427	FE
1	-0.90625	-3.92951	LOSS
2	-0.90625	-1.3879	NLB
3	-0.90625	-6.16753	NLA
4	-0.90625	-1.75433	FE
1	-0.904297	-3.94214	LOSS
2	-0.904297	-1.40371	NLB
3	-0.904297	-6.14593	NLA
4	-0.904297	-1.74926	FE
1	-0.902344	-3.95634	LOSS
2	-0.902344	-1.41825	NLB
3	-0.902344	-6.13513	NLA
4	-0.902344	-1.74842	FE
1	-0.900391	-3.97338	LOSS
2	-0.900391	-1.43115	NLB
3	-0.900391	-6.13602	NLA
4	-0.900391	-1.75082	FE
1	-0.898438	-3.99463	LOSS
2	-0.898438	-1.4419	NLB
3	-0.898438	-6.14864	NLA
4	-0.898438	-1.75528	FE
1	-0.896484	-4.02128	LOSS
2	-0.896484	-1.44987	NLB
3	-0.896484	-6.17209	NLA
4	-0.896484	-1.7605	FE
1	-0.894531	-4.0541	LOSS
2	-0.894531	-1.45436	NLB
3	-0.894531	-6.20453	NLA
4	-0.894531	-1.76524	FE
1	-0.892578	-4.09332	LOSS
2	-0.892578	-1.45471	NLB
3	-0.892578	-6.24331	NLA
4	-0.892578	-1.7684	FE
1	-0.890625	-4.13845	LOSS
2	-0.890625	-1.45038	NLB
3	-0.890625	-6.2852	NLA
4	-0.890625	-1.76916	FE
1	-0.888672	-4.18834	LOSS
2	-0.888672	-1.44104	NLB
3	-0.888672	-6.32666	NLA
4	-0.888672	-1.76705	FE
1	-0.886719	-4.24116	LOSS
2	-0.886719	-1.4266	NLB
3	-0.886719	-6.3642	NLA
4	-0.886719	-1.76202	FE
1	-0.884766	-4.2946	LOSS
2	-0.884766	-1.40729	NLB
3	-0.884766	-6.39468	NLA
4	-0.884766	-1.75443	FE
1	-0.882812	-4.34599	LOSS
2	-0.882812	-1.38361	NLB
3	-0.882812	-6.41559	NLA
4	-0.882812	-1.74502	FE
1	-0.880859	-4.39256	LOSS
2	-0.880859	-1.35629	NLB
3	-0.880859	-6.4253	NLA
4	-0.880859	-1.73485	FE
1	-0.878906	-4.43166	LOSS
2	-0.878906	-1.32626	NLB
3	-0.878906	-6.42313	NLA
4	-0.878906	-1.72513	FE
1	-0.876953	-4.46099	LOSS
2	-0.876953	-1.2946	NLB
3	-0.876953	-6.40945	NLA
4	-0.876953	-1.71713	FE
1	-0.875	-4.47879	LOSS
2	-0.875	-1.26239	NLB
3	-0.875	-6.38561	NLA
4	-0.875	-1.71198	FE
1	-0.873047	-4.48402	LOSS
2	-0.873047	-1.23077	NLB
3	-0.873047	-6.35378	NLA
4	-0.873047	-1.71054	FE
1	-0.871094	-4.47645	LOSS
2	-0.871094	-1.20081	NLB
3	-0.871094	-6.31686	NLA
4	-0.871094	-1.7133	FE
1	-0.869141	-4.45671	LOSS
2	-0.869141	-1.17358	NLB
3	-0.869141	-6.27816	NLA
4	-0.869141	-1.72028	FE
1	-0.867188	-4.42628	LOSS
2	-0.867188	-1.15007	NLB
3	-0.867188	-6.24124	NLA
4	-0.867188	-1.7311	FE
1	-0.865234	-4.38735	LOSS
2	-0.865234	-1.13124	NLB
3	-0.865234	-6.20966	NLA
4	-0.865234	-1.74495	FE
1	-0.863281	-4.34269	LOSS
2	-0.863281	-1.11799	NLB
3	-0.863281	-6.18667	NLA
4	-0.863281	-1.76077	FE
1	-0.861328	-4.29543	LOSS
2	-0.861328	-1.11112	NLB
3	-0.861328	-6.17507	NLA
4	-0.861328	-1.77733	FE
1	-0.859375	-4.2488	LOSS
2	-0.859375	-1.11127	NLB
3	-0.859375	-6.17696	NLA
4	-0.859375	-1.79342	FE
1	-0.857422	-4.20589	LOSS
2	-0.857422	-1.11879	NLB
3	-0.857422	-6.19361	NLA
4	-0.857422	-1.80793	FE
1	-0.855469	-4.16938	LOSS
2	-0.855469	-1.13369	NLB
3	-0.855469	-6.22532	NLA
4	-0.855469	-1.81998	FE
1	-0.853516	-4.14128	LOSS
2	-0.853516	-1.15549	NLB
3	-0.853516	-6.27139	NLA
4	-0.853516	-1.82895	FE
1	-0.851562	-4.1228	LOSS
2	-0.851562	-1.18317	NLB
3	-0.851562	-6.33012	NLA
4	-0.851562	-1.83443	FE
1	-0.849609	-4.1142	LOSS
2	-0.849609	-1.21515	NLB
3	-0.849609	-6.39889	NLA
4	-0.849609	-1.83626	FE
1	-0.847656	-4.11475	LOSS
2	-0.847656	-1.24937	NLB
3	-0.847656	-6.47435	NLA
4	-0.847656	-1.83433	FE
1	-0.845703	-4.12284	LOSS
2	-0.845703	-1.2834	NLB
3	-0.845703	-6.55258	NLA
4	-0.845703	-1.82859	FE
1	-0.84375	-4.13605	LOSS
2	-0.84375	-1.31467	NLB
3	-0.84375	-6.62939	NLA
4	-0.84375	-1.81894	FE
1	-0.841797	-4.15146	LOSS
2	-0.841797	-1.34081	NLB
3	-0.841797	-6.70062	NLA
4	-0.841797	-1.80517	FE
1	-0.839844	-4.16586	LOSS
2	-0.839844	-1.35987	NLB
3	-0.839844	-6.76239	NLA
4	-0.839844	-1.787	FE
1	-0.837891	-4.17611	LOSS
2	-0.837891	-1.37063	NLB
3	-0.837891	-6.81146	NLA
4	-0.837891	-1.76411	FE
1	-0.835938	-4.17942	LOSS
2	-0.835938	-1.37285	NLB
3	-0.835938	-6.8454	NLA
4	-0.835938	-1.73623	FE
1	-0.833984	-4.17363	LOSS
2	-0.833984	-1.36726	NLB
3	-0.833984	-6.86278	NLA
4	-0.833984	-1.70324	FE
1	-0.832031	-4.15742	LOSS
2	-0.832031	-1.35563	NLB
3	-0.832031	-6.86328	NLA
4	-0.832031	-1.66525	FE
1	-0.830078	-4.13043	LOSS
2	-0.830078	-1.34049	NLB
3	-0.830078	-6.84762	NLA
4	-0.830078	-1.62274	FE
1	-0.828125	-4.09331	LOSS
2	-0.828125	-1.32491	NLB
3	-0.828125	-6.8175	NLA
4	-0.828125	-1.57653	FE
1	-0.826172	-4.04763	LOSS
2	-0.826172	-1.3121	NLB
3	-0.826172	-6.77541	NLA
4	-0.826172	-1.52784	FE
1	-0.824219	-3.99574	LOSS
2	-0.824219	-1.30502	NLB
3	-0.824219	-6.72434	NLA
4	-0.824219	-1.47818	FE
1	-0.822266	-3.94057	LOSS
2	-0.822266	-1.306	NLB
3	-0.822266	-6.66752	NLA
4	-0.822266	-1.42929	FE
1	-0.820312	-3.88532	LOSS
2	-0.820312	-1.31649	NLB
3	-0.820312	-6.60817	NLA
4	-0.820312	-1.38297	FE
1	-0.818359	-3.83319	LOSS
2	-0.818359	-1.33688	NLB
3	-0.818359	-6.54918	NLA
4	-0.818359	-1.34093	FE
1	-0.816406	-3.78714	LOSS
2	-0.816406	-1.36648	NLB
3	-0.816406	-6.49301	NLA
4	-0.816406	-1.30467	FE
1	-0.814453	-3.74958	LOSS
2	-0.814453	-1.40365	NLB
3	-0.814453	-6.44149	NLA
4	-0.814453	-1.27529	FE
1	-0.8125	-3.72224	LOSS
2	-0.8125	-1.44601	NLB
3	-0.8125	-6.3959	NLA
4	-0.8125	-1.25345	FE
1	-0.810547	-3.70603	LOSS
2	-0.810547	-1.49075	NLB
3	-0.810547	-6.35694	NLA
4	-0.810547	-1.2393	FE
1	-0.808594	-3.70103	LOSS
2	-0.808594	-1.53499	NLB
3	-0.808594	-6.32486	NLA
4	-0.808594	-1.2325	FE
1	-0.806641	-3.70651	LOSS
2	-0.806641	-1.57607	NLB
3	-0.806641	-6.29964	NLA
4	-0.806641	-1.23224	FE
1	-0.804688	-3.72108	LOSS
2	-0.804688	-1.61184	NLB
3	-0.804688	-6.2811	NLA
4	-0.804688	-1.23739	FE
1	-0.802734	-3.74284	LOSS
2	-0.802734	-1.6408	NLB
3	-0.802734	-6.26908	NLA
4	-0.802734	-1.24658	FE
1	-0.800781	-3.76966	LOSS
2	-0.800781	-1.66226	NLB
3	-0.800781	-6.26344	NLA
4	-0.800781	-1.25838	FE
1	-0.798828	-3.79935	LOSS
2	-0.798828	-1.6762	NLB
3	-0.798828	-6.26417	NLA
4	-0.798828	-1.27143	FE
1	-0.796875	-3.82995	LOSS
2	-0.796875	-1.68324	NLB
3	-0.796875	-6.27136	NLA
4	-0.796875	-1.28456	FE
1	-0.794922	-3.85992	LOSS
2	-0.794922	-1.68437	NLB
3	-0.794922	-6.28508	NLA
4	-0.794922	-1.29693	FE
1	-0.792969	-3.88826	LOSS
2	-0.792969	-1.68076	NLB
3	-0.792969	-6.30535	NLA
4	-0.792969	-1.30805	FE
1	-0.791016	-3.91461	LOSS
2	-0.791016	-1.67349	NLB
3	-0.791016	-6.33202	NLA
4	-0.791016	-1.31783	FE
1	-0.789062	-3.93921	LOSS
2	-0.789062	-1.66337	NLB
3	-0.789062	-6.3647	NLA
4	-0.789062	-1.32653	FE
1	-0.787109	-3.96286	LOSS
2	-0.787109	-1.65079	NLB
3	-0.787109	-6.40269	NLA
4	-0.787109	-1.33472	FE
1	-0.785156	-3.98672	LOSS
2	-0.785156	-1.63568	NLB
3	-0.785156	-6.44504	NLA
4	-0.785156	-1.34314	FE
1	-0.783203	-4.01211	LOSS
2	-0.783203	-1.61751	NLB
3	-0.783203	-6.49053	NLA
4	-0.783203	-1.3526	FE
1	-0.78125	-4.04029	LOSS
2	-0.78125	-1.59549	NLB
3	-0.78125	-6.53776	NLA
4	-0.78125	-1.36385	FE
1	-0.779297	-4.07225	LOSS
2	-0.779297	-1.56868	NLB
3	-0.779297	-6.58526	NLA
4	-0.779297	-1.37748	FE
1	-0.777344	-4.10848	LOSS
2	-0.777344	-1.53627	NLB
3	-0.777344	-6.63158	NLA
4	-0.777344	-1.3938	FE
1	-0.775391	-4.14888	LOSS
2	-0.775391	-1.49778	NLB
3	-0.775391	-6.67534	NLA
4	-0.775391	-1.41282	FE
1	-0.773438	-4.19268	LOSS
2	-0.773438	-1.45325	NLB
3	-0.773438	-6.71537	NLA
4	-0.773438	-1.43424	FE
1	-0.771484	-4.23847	LOSS
2	-0.771484	-1.40333	NLB
3	-0.771484	-6.75074	NLA
4	-0.771484	-1.45739	FE
1	-0.769531	-4.28433	LOSS
2	-0.769531	-1.34932	NLB
3	-0.769531	-6.78078	NLA
4	-0.769531	-1.48137	FE
1	-0.767578	-4.32798	LOSS
2	-0.767578	-1.29306	NLB
3	-0.767578	-6.80508	NLA
4	-0.767578	-1.50502	FE
1	-0.765625	-4.36705	LOSS
2	-0.765625	-1.23675	NLB
3	-0.765625	-6.82353	NLA
4	-0.765625	-1.52707	FE
1	-0.763672	-4.39934	LOSS
2	-0.763672	-1.18271	NLB
3	-0.763672	-6.83626	NLA
4	-0.763672	-1.54619	FE
1	-0.761719	-4.4231	LOSS
2	-0.761719	-1.13313	NLB
3	-0.761719	-6.84362	NLA
4	-0.761719	-1.56111	FE
1	-0.759766	-4.43729	LOSS
2	-0.759766	-1.08976	NLB
3	-0.759766	-6.84611	NLA
4	-0.759766	-1.57068	FE
1	-0.757812	-4.44177	LOSS
2	-0.757812	-1.05375	NLB
3	-0.757812	-6.84436	NLA
4	-0.757812	-1.57401	FE
1	-0.755859	-4.43736	LOSS
2	-0.755859	-1.02551	NLB
3	-0.755859	-6.83908	NLA
4	-0.755859	-1.57054	FE
1	-0.753906	-4.42589	LOSS
2	-0.753906	-1.00465	NLB
3	-0.753906	-6.83095	NLA
4	-0.753906	-1.5601	FE
1	-0.751953	-4.41003	LOSS
2	-0.751953	-0.990137	NLB
3	-0.751953	-6.82063	NLA
4	-0.751953	-1.54299	FE
1	-0.75	-4.39303	LOSS
2	-0.75	-0.980418	NLB
3	-0.75	-6.8087	NLA
4	-0.75	-1.51996	FE
1	-0.748047	-4.3784	LOSS
2	-0.748047	-0.973713	NLB
3	-0.748047	-6.79568	NLA
4	-0.748047	-1.4922	FE
1	-0.746094	-4.36946	LOSS
2	-0.746094	-0.968294	NLB
3	-0.746094	-6.78198	NLA
4	-0.746094	-1.46131	FE
1	-0.744141	-4.36891	LOSS
2	-0.744141	-0.962778	NLB
3	-0.744141	-6.76796	NLA
4	-0.744141	-1.4291	FE
1	-0.742188	-4.37846	LOSS
2	-0.742188	-0.956355	NLB
3	-0.742188	-6.75395	NLA
4	-0.742188	-1.39754	FE
1	-0.740234	-4.39853	LOSS
2	-0.740234	-0.948935	NLB
3	-0.740234	-6.74026	NLA
4	-0.740234	-1.36853	FE
1	-0.738281	-4.42812	LOSS
2	-0.738281	-0.94117	NLB
3	-0.738281	-6.72718	NLA
4	-0.738281	-1.34377	FE
1	-0.736328	-4.46482	LOSS
2	-0.736328	-0.934361	NLB
3	-0.736328	-6.71499	NLA
4	-0.736328	-1.32456	FE
1	-0.734375	-4.50506	LOSS
2	-0.734375	-0.930255	NLB
3	-0.734375	-6.70396	NLA
4	-0.734375	-1.31173	FE
1	-0.732422	-4.5445	LOSS
2	-0.732422	-0.930752	NLB
3	-0.732422	-6.69428	NLA
4	-0.732422	-1.30554	FE
1	-0.730469	-4.57849	LOSS
2	-0.730469	-0.937595	NLB
3	-0.730469	-6.6861	NLA
4	-0.730469	-1.30566	FE
1	-0.728516	-4.60264	LOSS
2	-0.728516	-0.952053	NLB
3	-0.728516	-6.67947	NLA
4	-0.728516	-1.31123	FE
1	-0.726562	-4.61338	LOSS
2	-0.726562	-0.974683	NLB
3	-0.726562	-6.67439	NLA
4	-0.726562	-1.32093	FE
1	-0.724609	-4.60839	LOSS
2	-0.724609	-1.00518	NLB
3	-0.724609	-6.67082	NLA
4	-0.724609	-1.33315	FE
1	-0.722656	-4.58692	LOSS
2	-0.722656	-1.04234	NLB
3	-0.722656	-6.66872	NLA
4	-0.722656	-1.34615	FE
1	-0.720703	-4.54996	LOSS
2	-0.720703	-1.08416	NLB
3	-0.720703	-6.66811	NLA
4	-0.720703	-1.35824	FE
1	-0.71875	-4.5001	LOSS
2	-0.71875	-1.12805	NLB
3	-0.71875	-6.66909	NLA
4	-0.71875	-1.36796	FE
1	-0.716797	-4.44135	LOSS
2	-0.716797	-1.17106	NLB
3	-0.716797	-6.6719	NLA
4	-0.716797	-1.37425	FE
1	-0.714844	-4.37869	LOSS
2	-0.714844	-1.21027	NLB
3	-0.714844	-6.67687	NLA
4	-0.714844	-1.37653	FE
1	-0.712891	-4.31755	LOSS
2	-0.712891	-1.24306	NLB
3	-0.712891	-6.68443	NLA
4	-0.712891	-1.37481	FE
1	-0.710938	-4.26324	LOSS
2	-0.710938	-1.26738	NLB
3	-0.710938	-6.69503	NLA
4	-0.710938	-1.36964	FE
1	-0.708984	-4.22037	LOSS
2	-0.708984	-1.28198	NLB
3	-0.708984	-6.70909	NLA
4	-0.708984	-1.3621	FE
1	-0.707031	-4.19241	LOSS
2	-0.707031	-1.28652	NLB
3	-0.707031	-6.7269	NLA
4	-0.707031	-1.35362	FE
1	-0.705078	-4.1813	LOSS
2	-0.705078	-1.28156	NLB
3	-0.705078	-6.74859	NLA
4	-0.705078	-1.34589	FE
1	-0.703125	-4.18734	LOSS
2	-0.703125	-1.26847	NLB
3	-0.703125	-6.77403	NLA
4	-0.703125	-1.34061	FE
1	-0.701172	-4.20913	LOSS
2	-0.701172	-1.24925	NLB
3	-0.701172	-6.80284	NLA
4	-0.701172	-1.33933	FE
1	-0.699219	-4.24379	LOSS
2	-0.699219	-1.22632	NLB
3	-0.699219	-6.83436	NLA
4	-0.699219	-1.34326	FE
1	-0.697266	-4.28732	LOSS
2	-0.697266	-1.20222	NLB
3	-0.697266	-6.86766	NLA
4	-0.697266	-1.35315	FE
1	-0.695312	-4.33504	LOSS
2	-0.695312	-1.17934	NLB
3	-0.695312	-6.90162	NLA
4	-0.695312	-1.36918	FE
1	-0.693359	-4.3821	LOSS
2	-0.693359	-1.15972	NLB
3	-0.693359	-6.93493	NLA
4	-0.693359	-1.39097	FE
1	-0.691406	-4.42404	LOSS
2	-0.691406	-1.14481	NLB
3	-0.691406	-6.96623	NLA
4	-0.691406	-1.41765	FE
1	-0.689453	-4.45724	LOSS
2	-0.689453	-1.13542	NLB
3	-0.689453	-6.99415	NLA
4	-0.689453	-1.44792	FE
1	-0.6875	-4.47928	LOSS
2	-0.6875	-1.13168	NLB
3	-0.6875	-7.01744	NLA
4	-0.6875	-1.48022	FE
1	-0.685547	-4.48922	LOSS
2	-0.685547	-1.13305	NLB
3	-0.685547	-7.03509	NLA
4	-0.685547	-1.5129	FE
1	-0.683594	-4.48761	LOSS
2	-0.683594	-1.1385	NLB
3	-0.683594	-7.04636	NLA
4	-0.683594	-1.54439	FE
1	-0.681641	-4.47644	LOSS
2	-0.681641	-1.14658	NLB
3	-0.681641	-7.05096	NLA
4	-0.681641	-1.57332	FE
1	-0.679688	-4.45885	LOSS
2	-0.679688	-1.15566	NLB
3	-0.679688	-7.04903	NLA
4	-0.679688	-1.59858	FE
1	-0.677734	-4.43878	LOSS
2	-0.677734	-1.16408	NLB
3	-0.677734	-7.04117	NLA
4	-0.677734	-1.61945	FE
1	-0.675781	-4.42052	LOSS
2	-0.675781	-1.17028	NLB
3	-0.675781	-7.02842	NLA
4	-0.675781	-1.63549	FE
1	-0.673828	-4.40818	LOSS
2	-0.673828	-1.17298	NLB
3	-0.673828	-7.0122	NLA
4	-0.673828	-1.64655	FE
1	-0.671875	-4.40528	LOSS
2	-0.671875	-1.17126	NLB
3	-0.671875	-6.99415	NLA
4	-0.671875	-1.65266	FE
1	-0.669922	-4.41436	LOSS
2	-0.669922	-1.16464	NLB
3	-0.669922	-6.97599	NLA
4	-0.669922	-1.65395	FE
1	-0.667969	-4.43671	LOSS
2	-0.667969	-1.15314	NLB
3	-0.667969	-6.95934	NLA
4	-0.667969	-1.65058	FE
1	-0.666016	-4.4723	LOSS
2	-0.666016	-1.13727	NLB
3	-0.666016	-6.94559	NLA
4	-0.666016	-1.64269	FE
1	-0.664062	-4.51977	LOSS
2	-0.664062	-1.11804	NLB
3	-0.664062	-6.93569	NLA
4	-0.664062	-1.63036	FE
1	-0.662109	-4.57668	LOSS
2	-0.662109	-1.09685	NLB
3	-0.662109	-6.93013	NLA
4	-0.662109	-1.6137	FE
1	-0.660156	-4.63977	LOSS
2	-0.660156	-1.07544	NLB
3	-0.660156	-6.92883	NLA
4	-0.660156	-1.59284	FE
1	-0.658203	-4.70537	LOSS
2	-0.658203	-1.05568	NLB
3	-0.658203	-6.93122	NLA
4	-0.658203	-1.56802	FE
1	-0.65625	-4.76976	LOSS
2	-0.65625	-1.03943	NLB
3	-0.65625	-6.9363	NLA
4	-0.65625	-1.5397	FE
1	-0.654297	-4.82956	LOSS
2	-0.654297	-1.02837	NLB
3	-0.654297	-6.94278	NLA
4	-0.654297	-1.50856	FE
1	-0.652344	-4.88204	LOSS
2	-0.652344	-1.02376	NLB
3	-0.652344	-6.94925	NLA
4	-0.652344	-1.47557	FE
1	-0.650391	-4.92527	LOSS
2	-0.650391	-1.02634	NLB
3	-0.650391	-6.95435	NLA
4	-0.650391	-1.44198	FE
1	-0.648438	-4.95828	LOSS
2	-0.648438	-1.03623	NLB
3	-0.648438	-6.95693	NLA
4	-0.648438	-1.40923	FE
1	-0.646484	-4.98098	LOSS
2	-0.646484	-1.05293	NLB
3	-0.646484	-6.95619	NLA
4	-0.646484	-1.37891	FE
1	-0.644531	-4.99408	LOSS
2	-0.644531	-1.07536	NLB
3	-0.644531	-6.95177	NLA
4	-0.644531	-1.35262	FE
1	-0.642578	-4.99893	LOSS
2	-0.642578	-1.10202	NLB
3	-0.642578	-6.94375	NLA
4	-0.642578	-1.33184	FE
1	-0.640625	-4.99731	LOSS
2	-0.640625	-1.13119	NLB
3	-0.640625	-6.93264	NLA
4	-0.640625	-1.31782	FE
1	-0.638672	-4.99122	LOSS
2	-0.638672	-1.16116	NLB
3	-0.638672	-6.91928	NLA
4	-0.638672	-1.31147	FE
1	-0.636719	-4.98272	LOSS
2	-0.636719	-1.19046	NLB
3	-0.636719	-6.90473	NLA
4	-0.636719	-1.31332	FE
1	-0.634766	-4.97379	LOSS
2	-0.634766	-1.21802	NLB
3	-0.634766	-6.8901	NLA
4	-0.634766	-1.32343	FE
1	-0.632812	-4.96618	LOSS
2	-0.632812	-1.24332	NLB
3	-0.632812	-6.8764	NLA
4	-0.632812	-1.34147	FE
1	-0.630859	-4.9614	LOSS
2	-0.630859	-1.26641	NLB
3	-0.630859	-6.8644	NLA
4	-0.630859	-1.36673	FE
1	-0.628906	-4.96064	LOSS
2	-0.628906	-1.28783	NLB
3	-0.628906	-6.85452	NLA
4	-0.628906	-1.39819	FE
1	-0.626953	-4.96476	LOSS
2	-0.626953	-1.30856	NLB
3	-0.626953	-6.84673	NLA
4	-0.626953	-1.43463	FE
1	-0.625	-4.97431	LOSS
2	-0.625	-1.32974	NLB
3	-0.625	-6.8406	NLA
4	-0.625	-1.4747	FE
1	-0.623047	-4.98948	LOSS
2	-0.623047	-1.35257	NLB
3	-0.623047	-6.83528	NLA
4	-0.623047	-1.51702	FE
1	-0.621094	-5.01016	LOSS
2	-0.621094	-1.37804	NLB
3	-0.621094	-6.82969	NLA
4	-0.621094	-1.56022	FE
1	-0.619141	-5.03592	LOSS
2	-0.619141	-1.40684	NLB
3	-0.619141	-6.8226	NLA
4	-0.619141	-1.60299	FE
1	-0.617188	-5.06601	LOSS
2	-0.617188	-1.43922	NLB
3	-0.617188	-6.81286	NLA
4	-0.617188	-1.64409	FE
1	-0.615234	-5.09946	LOSS
2	-0.615234	-1.47504	NLB
3	-0.615234	-6.79964	NLA
4	-0.615234	-1.68242	FE
1	-0.613281	-5.13505	LOSS
2	-0.613281	-1.51376	NLB
3	-0.613281	-6.78253	NLA
4	-0.613281	-1.71699	FE
1	-0.611328	-5.17141	LOSS
2	-0.611328	-1.55454	NLB
3	-0.611328	-6.76177	NLA
4	-0.611328	-1.74695	FE
1	-0.609375	-5.20708	LOSS
2	-0.609375	-1.59637	NLB
3	-0.609375	-6.73824	NLA
4	-0.609375	-1.77166	FE
1	-0.607422	-5.24063	LOSS
2	-0.607422	-1.63816	NLB
3	-0.607422	-6.71346	NLA
4	-0.607422	-1.79073	FE
1	-0.605469	-5.27071	LOSS
2	-0.605469	-1.67884	NLB
3	-0.605469	-6.68946	NLA
4	-0.605469	-1.80404	FE
1	-0.603516	-5.2962	LOSS
2	-0.603516	-1.71739	NLB
3	-0.603516	-6.66856	NLA
4	-0.603516	-1.81182	FE
1	-0.601562	-5.31624	LOSS
2	-0.601562	-1.75286	NLB
3	-0.601562	-6.6531	NLA
4	-0.601562	-1.81466	FE
1	-0.599609	-5.33036	LOSS
2	-0.599609	-1.78436	NLB
3	-0.599609	-6.64514	NLA
4	-0.599609	-1.81348	FE
1	-0.597656	-5.33846	LOSS
2	-0.597656	-1.811	NLB
3	-0.597656	-6.64616	NLA
4	-0.597656	-1.8095	FE
1	-0.595703	-5.34088	LOSS
2	-0.595703	-1.83193	NLB
3	-0.595703	-6.65683	NLA
4	-0.595703	-1.80411	FE
1	-0.59375	-5.33832	LOSS
2	-0.59375	-1.8463	NLB
3	-0.59375	-6.67689	NLA
4	-0.59375	-1.79874	FE
1	-0.591797	-5.33182	LOSS
2	-0.591797	-1.85338	NLB
3	-0.591797	-6.70517	NLA
4	-0.591797	-1.7947	FE
1	-0.589844	-5.32265	LOSS
2	-0.589844	-1.85259	NLB
3	-0.589844	-6.7396	NLA
4	-0.589844	-1.79303	FE
1	-0.587891	-5.31219	LOSS
2	-0.587891	-1.84369	NLB
3	-0.587891	-6.77754	NLA
4	-0.587891	-1.7943	FE
1	-0.585938	-5.30178	LOSS
2	-0.585938	-1.82692	NLB
3	-0.585938	-6.81597	NLA
4	-0.585938	-1.79856	FE
1	-0.583984	-5.29263	LOSS
2	-0.583984	-1.80305	NLB
3	-0.583984	-6.85186	NLA
4	-0.583984	-1.80522	FE
1	-0.582031	-5.28569	LOSS
2	-0.582031	-1.77351	NLB
3	-0.582031	-6.8825	NLA
4	-0.582031	-1.81312	FE
1	-0.580078	-5.28153	LOSS
2	-0.580078	-1.74029	NLB
3	-0.580078	-6.90568	NLA
4	-0.580078	-1.82058	FE
1	-0.578125	-5.28032	LOSS
2	-0.578125	-1.70583	NLB
3	-0.578125	-6.91996	NLA
4	-0.578125	-1.82558	FE
1	-0.576172	-5.2818	LOSS
2	-0.576172	-1.67277	NLB
3	-0.576172	-6.92466	NLA
4	-0.576172	-1.82594	FE
1	-0.574219	-5.28533	LOSS
2	-0.574219	-1.64368	NLB
3	-0.574219	-6.91986	NLA
4	-0.574219	-1.81958	FE
1	-0.572266	-5.2899	LOSS
2	-0.572266	-1.62072	NLB
3	-0.572266	-6.90621	NLA
4	-0.572266	-1.80477	FE
1	-0.570312	-5.2943	LOSS
2	-0.570312	-1.60532	NLB
3	-0.570312	-6.88478	NLA
4	-0.570312	-1.78038	FE
1	-0.568359	-5.29715	LOSS
2	-0.568359	-1.59797	NLB
3	-0.568359	-6.85676	NLA
4	-0.568359	-1.74598	FE
1	-0.566406	-5.29706	LOSS
2	-0.566406	-1.59814	NLB
3	-0.566406	-6.82328	NLA
4	-0.566406	-1.70205	FE
1	-0.564453	-5.29274	LOSS
2	-0.564453	-1.60426	NLB
3	-0.564453	-6.78515	NLA
4	-0.564453	-1.6499	FE
1	-0.5625	-5.28305	LOSS
2	-0.5625	-1.61391	NLB
3	-0.5625	-6.74273	NLA
4	-0.5625	-1.59165	FE
1	-0.560547	-5.26712	LOSS
2	-0.560547	-1.62413	NLB
3	-0.560547	-6.69592	NLA
4	-0.560547	-1.53003	FE
1	-0.558594	-5.24437	LOSS
2	-0.558594	-1.6318	NLB
3	-0.558594	-6.64415	NLA
4	-0.558594	-1.46814	FE
1	-0.556641	-5.21453	LOSS
2	-0.556641	-1.63401	NLB
3	-0.556641	-6.58649	NLA
4	-0.556641	-1.40918	FE
1	-0.554688	-5.17765	LOSS
2	-0.554688	-1.62849	NLB
3	-0.554688	-6.52181	NLA
4	-0.554688	-1.35611	FE
1	-0.552734	-5.13411	LOSS
2	-0.552734	-1.61389	NLB
3	-0.552734	-6.44898	NLA
4	-0.552734	-1.31139	FE
1	-0.550781	-5.08454	LOSS
2	-0.550781	-1.58999	NLB
3	-0.550781	-6.36703	NLA
4	-0.550781	-1.27672	FE
1	-0.548828	-5.02984	LOSS
2	-0.548828	-1.55777	NLB
3	-0.548828	-6.27534	NLA
4	-0.548828	-1.25291	FE
1	-0.546875	-4.9711	LOSS
2	-0.546875	-1.51928	NLB
3	-0.546875	-6.17375	NLA
4	-0.546875	-1.23977	FE
1	-0.544922	-4.90957	LOSS
2	-0.544922	-1.47741	NLB
3	-0.544922	-6.06262	NLA
4	-0.544922	-1.23618	FE
1	-0.542969	-4.8466	LOSS
2	-0.542969	-1.4356	NLB
3	-0.542969	-5.94284	NLA
4	-0.542969	-1.24024	FE
1	-0.541016	-4.78361	LOSS
2	-0.541016	-1.39738	NLB
3	-0.541016	-5.81584	NLA
4	-0.541016	-1.24945	FE
1	-0.539062	-4.72198	LOSS
2	-0.539062	-1.366	NLB
3	-0.539062	-5.68353	NLA
4	-0.539062	-1.26106	FE
1	-0.537109	-4.66303	LOSS
2	-0.537109	-1.34406	NLB
3	-0.537109	-5.54824	NLA
4	-0.537109	-1.27236	FE
1	-0.535156	-4.60794	LOSS
2	-0.535156	-1.33318	NLB
3	-0.535156	-5.4126	NLA
4	-0.535156	-1.28096	FE
1	-0.533203	-4.55767	LOSS
2	-0.533203	-1.33389	NLB
3	-0.533203	-5.27948	NLA
4	-0.533203	-1.28504	FE
1	-0.53125	-4.5129	LOSS
2	-0.53125	-1.34551	NLB
3	-0.53125	-5.15185	NLA
4	-0.53125	-1.28355	FE
1	-0.529297	-4.47403	LOSS
2	-0.529297	-1.36632	NLB
3	-0.529297	-5.03268	NLA
4	-0.529297	-1.27623	FE
1	-0.527344	-4.44108	LOSS
2	-0.527344	-1.39375	NLB
3	-0.527344	-4.92469	NLA
4	-0.527344	-1.26362	FE
1	-0.525391	-4.41377	LOSS
2	-0.525391	-1.42466	NLB
3	-0.525391	-4.83027	NLA
4	-0.525391	-1.24687	FE
1	-0.523438	-4.39146	LOSS
2	-0.523438	-1.4557	NLB
3	-0.523438	-4.75118	NLA
4	-0.523438	-1.22758	FE
1	-0.521484	-4.37325	LOSS
2	-0.521484	-1.48369	NLB
3	-0.521484	-4.68844	NLA
4	-0.521484	-1.2075	FE
1	-0.519531	-4.35806	LOSS
2	-0.519531	-1.50591	NLB
3	-0.519531	-4.64217	NLA
4	-0.519531	-1.18837	FE
1	-0.517578	-4.34471	LOSS
2	-0.517578	-1.52036	NLB
3	-0.517578	-4.61147	NLA
4	-0.517578	-1.17158	FE
1	-0.515625	-4.33206	LOSS
2	-0.515625	-1.52593	NLB
3	-0.515625	-4.59448	NLA
4	-0.515625	-1.15814	FE
1	-0.513672	-4.31915	LOSS
2	-0.513672	-1.52247	NLB
3	-0.513672	-4.58848	NLA
4	-0.513672	-1.14847	FE
1	-0.511719	-4.30532	LOSS
2	-0.511719	-1.51071	NLB
3	-0.511719	-4.59007	NLA
4	-0.511719	-1.14249	FE
1	-0.509766	-4.29032	LOSS
2	-0.509766	-1.4922	NLB
3	-0.509766	-4.59552	NLA
4	-0.509766	-1.13964	FE
1	-0.507812	-4.27437	LOSS
2	-0.507812	-1.46908	NLB
3	-0.507812	-4.60105	NLA
4	-0.507812	-1.13901	FE
1	-0.505859	-4.25822	LOSS
2	-0.505859	-1.44389	NLB
3	-0.505859	-4.60322	NLA
4	-0.505859	-1.13951	FE
1	-0.503906	-4.24309	LOSS
2	-0.503906	-1.41932	NLB
3	-0.503906	-4.59923	NLA
4	-0.503906	-1.14004	FE
1	-0.501953	-4.23057	LOSS
2	-0.501953	-1.39798	NLB
3	-0.501953	-4.58717	NLA
4	-0.501953	-1.13969	FE
1	-0.5	-4.22252	LOSS
2	-0.5	-1.38223	NLB
3	-0.5	-4.56614	NLA
4	-0.5	-1.13784	FE
1	-0.498047	-4.22084	LOSS
2	-0.498047	-1.37404	NLB
3	-0.498047	-4.53632	NLA
4	-0.498047	-1.13431	FE
1	-0.496094	-4.22726	LOSS
2	-0.496094	-1.3749	NLB
3	-0.496094	-4.49881	NLA
4	-0.496094	-1.12941	FE
1	-0.494141	-4.24319	LOSS
2	-0.494141	-1.38582	NLB
3	-0.494141	-4.4555	NLA
4	-0.494141	-1.12392	FE
1	-0.492188	-4.26949	LOSS
2	-0.492188	-1.40735	NLB
3	-0.492188	-4.40876	NLA
4	-0.492188	-1.11906	FE
1	-0.490234	-4.30636	LOSS
2	-0.490234	-1.43964	NLB
3	-0.490234	-4.36119	NLA
4	-0.490234	-1.11637	FE
1	-0.488281	-4.35332	LOSS
2	-0.488281	-1.48255	NLB
3	-0.488281	-4.31528	NLA
4	-0.488281	-1.11757	FE
1	-0.486328	-4.40918	LOSS
2	-0.486328	-1.53569	NLB
3	-0.486328	-4.27321	NLA
4	-0.486328	-1.12439	FE
1	-0.484375	-4.47219	LOSS
2	-0.484375	-1.59854	NLB
3	-0.484375	-4.23664	NLA
4	-0.484375	-1.13837	FE
1	-0.482422	-4.54018	LOSS
2	-0.482422	-1.67041	NLB
3	-0.482422	-4.2066	NLA
4	-0.482422	-1.16066	FE
1	-0.480469	-4.61076	LOSS
2	-0.480469	-1.75052	NLB
3	-0.480469	-4.18349	NLA
4	-0.480469	-1.19188	FE
1	-0.478516	-4.68154	LOSS
2	-0.478516	-1.83795	NLB
3	-0.478516	-4.16709	NLA
4	-0.478516	-1.23195	FE
1	-0.476562	-4.75026	LOSS
2	-0.476562	-1.93164	NLB
3	-0.476562	-4.15668	NLA
4	-0.476562	-1.2801	FE
1	-0.474609	-4.815	LOSS
2	-0.474609	-2.03031	NLB
3	-0.474609	-4.15117	NLA
4	-0.474609	-1.33479	FE
1	-0.472656	-4.87414	LOSS
2	-0.472656	-2.13247	NLB
3	-0.472656	-4.14926	NLA
4	-0.472656	-1.39379	FE
1	-0.470703	-4.92644	LOSS
2	-0.470703	-2.23635	NLB
3	-0.470703	-4.14955	NLA
4	-0.470703	-1.45435	FE
1	-0.46875	-4.97095	LOSS
2	-0.46875	-2.34	NLB
3	-0.46875	-4.15073	NLA
4	-0.46875	-1.51336	FE
1	-0.466797	-5.00694	LOSS
2	-0.466797	-2.44123	NLB
3	-0.466797	-4.15168	NLA
4	-0.466797	-1.56762	FE
1	-0.464844	-5.0338	LOSS
2	-0.464844	-2.53775	NLB
3	-0.464844	-4.15153	NLA
4	-0.464844	-1.61405	FE
1	-0.462891	-5.05102	LOSS
2	-0.462891	-2.62724	NLB
3	-0.462891	-4.14978	NLA
4	-0.462891	-1.65005	FE
1	-0.460938	-5.05821	LOSS
2	-0.460938	-2.70753	NLB
3	-0.460938	-4.14628	NLA
4	-0.460938	-1.67369	FE
1	-0.458984	-5.0551	LOSS
2	-0.458984	-2.77673	NLB
3	-0.458984	-4.14125	NLA
4	-0.458984	-1.68394	FE
1	-0.457031	-5.04173	LOSS
2	-0.457031	-2.83339	NLB
3	-0.457031	-4.13524	NLA
4	-0.457031	-1.68077	FE
1	-0.455078	-5.01852	LOSS
2	-0.455078	-2.87666	NLB
3	-0.455078	-4.12908	NLA
4	-0.455078	-1.66524	FE
1	-0.453125	-4.98644	LOSS
2	-0.453125	-2.9064	NLB
3	-0.453125	-4.1238	NLA
4	-0.453125	-1.63944	FE
1	-0.451172	-4.94711	LOSS
2	-0.451172	-2.9233	NLB
3	-0.451172	-4.1205	NLA
4	-0.451172	-1.60628	FE
1	-0.449219	-4.90277	LOSS
2	-0.449219	-2.92883	NLB
3	-0.449219	-4.12035	NLA
4	-0.449219	-1.56936	FE
1	-0.447266	-4.85627	LOSS
2	-0.447266	-2.9252	NLB
3	-0.447266	-4.12441	NLA
4	-0.447266	-1.5326	FE
1	-0.445312	-4.81086	LOSS
2	-0.445312	-2.91528	NLB
3	-0.445312	-4.1336	NLA
4	-0.445312	-1.49994	FE
1	-0.443359	-4.76995	LOSS
2	-0.443359	-2.90236	NLB
3	-0.443359	-4.14863	NLA
4	-0.443359	-1.47501	FE
1	-0.441406	-4.73681	LOSS
2	-0.441406	-2.88993	NLB
3	-0.441406	-4.16993	NLA
4	-0.441406	-1.46085	FE
1	-0.439453	-4.7142	LOSS
2	-0.439453	-2.88149	NLB
3	-0.439453	-4.19765	NLA
4	-0.439453	-1.45964	FE
1	-0.4375	-4.70409	LOSS
2	-0.4375	-2.88024	NLB
3	-0.4375	-4.23158	NLA
4	-0.4375	-1.4726	FE
1	-0.435547	-4.70743	LOSS
2	-0.435547	-2.88889	NLB
3	-0.435547	-4.27118	NLA
4	-0.435547	-1.49988	FE
1	-0.433594	-4.72397	LOSS
2	-0.433594	-2.90949	NLB
3	-0.433594	-4.3155	NLA
4	-0.433594	-1.54061	FE
1	-0.431641	-4.75229	LOSS
2	-0.431641	-2.94328	NLB
3	-0.431641	-4.36324	NLA
4	-0.431641	-1.59302	FE
1	-0.429688	-4.78987	LOSS
2	-0.429688	-2.99063	NLB
3	-0.429688	-4.41276	NLA
4	-0.429688	-1.65461	FE
1	-0.427734	-4.83334	LOSS
2	-0.427734	-3.05102	NLB
3	-0.427734	-4.46208	NLA
4	-0.427734	-1.72241	FE
1	-0.425781	-4.87878	LOSS
2	-0.425781	-3.12307	NLB
3	-0.425781	-4.509	NLA
4	-0.425781	-1.79321	FE
1	-0.423828	-4.92212	LOSS
2	-0.423828	-3.20464	NLB
3	-0.423828	-4.55118	NLA
4	-0.423828	-1.86379	FE
1	-0.421875	-4.95948	LOSS
2	-0.421875	-3.29295	NLB
3	-0.421875	-4.58626	NLA
4	-0.421875	-1.93118	FE
1	-0.419922	-4.98752	LOSS
2	-0.419922	-3.38473	NLB
3	-0.419922	-4.61201	NLA
4	-0.419922	-1.99278	FE
1	-0.417969	-5.00377	LOSS
2	-0.417969	-3.47645	NLB
3	-0.417969	-4.62644	NLA
4	-0.417969	-2.04653	FE
1	-0.416016	-5.00671	LOSS
2	-0.416016	-3.56447	NLB
3	-0.416016	-4.62795	NLA
4	-0.416016	-2.09094	FE
1	-0.414062	-4.99596	LOSS
2	-0.414062	-3.64533	NLB
3	-0.414062	-4.61535	NLA
4	-0.414062	-2.12507	FE
1	-0.412109	-4.97214	LOSS
2	-0.412109	-3.71591	NLB
3	-0.412109	-4.58797	NLA
4	-0.412109	-2.14852	FE
1	-0.410156	-4.93684	LOSS
2	-0.410156	-3.77365	NLB
3	-0.410156	-4.54562	NLA
4	-0.410156	-2.16132	FE
1	-0.408203	-4.89237	LOSS
2	-0.408203	-3.81669	NLB
3	-0.408203	-4.48856	NLA
4	-0.408203	-2.16384	FE
1	-0.40625	-4.84154	LOSS
2	-0.40625	-3.84396	NLB
3	-0.40625	-4.41742	NLA
4	-0.40625	-2.15672	FE
1	-0.404297	-4.78738	LOSS
2	-0.404297	-3.85524	NLB
3	-0.404297	-4.33313	NLA
4	-0.404297	-2.14076	FE
1	-0.402344	-4.73289	LOSS
2	-0.402344	-3.85113	NLB
3	-0.402344	-4.23681	NLA
4	-0.402344	-2.11685	FE
1	-0.400391	-4.68079	LOSS
2	-0.400391	-3.83296	NLB
3	-0.400391	-4.12969	NLA
4	-0.400391	-2.08594	FE
1	-0.398438	-4.63328	LOSS
2	-0.398438	-3.80271	NLB
3	-0.398438	-4.01303	NLA
4	-0.398438	-2.04898	FE
1	-0.396484	-4.59187	LOSS
2	-0.396484	-3.76281	NLB
3	-0.396484	-3.8881	NLA
4	-0.396484	-2.00695	FE
1	-0.394531	-4.55731	LOSS
2	-0.394531	-3.71596	NLB
3	-0.394531	-3.75613	NLA
4	-0.394531	-1.96074	FE
1	-0.392578	-4.52949	LOSS
2	-0.392578	-3.66502	NLB
3	-0.392578	-3.61834	NLA
4	-0.392578	-1.91124	FE
1	-0.390625	-4.50755	LOSS
2	-0.390625	-3.61278	NLB
3	-0.390625	-3.47597	NLA
4	-0.390625	-1.85922	FE
1	-0.388672	-4.48998	LOSS
2	-0.388672	-3.56188	NLB
3	-0.388672	-3.33027	NLA
4	-0.388672	-1.80535	FE
1	-0.386719	-4.47481	LOSS
2	-0.386719	-3.51468	NLB
3	-0.386719	-3.18261	NLA
4	-0.386719	-1.75016	FE
1	-0.384766	-4.4599	LOSS
2	-0.384766	-3.47323	NLB
3	-0.384766	-3.03439	NLA
4	-0.384766	-1.69403	FE
1	-0.382812	-4.44321	LOSS
2	-0.382812	-3.43914	NLB
3	-0.382812	-2.88715	NLA
4	-0.382812	-1.63713	FE
1	-0.380859	-4.42311	LOSS
2	-0.380859	-3.41365	NLB
3	-0.380859	-2.74246	NLA
4	-0.380859	-1.57954	FE
1	-0.378906	-4.39859	LOSS
2	-0.378906	-3.39749	NLB
3	-0.378906	-2.60186	NLA
4	-0.378906	-1.52117	FE
1	-0.376953	-4.36948	LOSS
2	-0.376953	-3.39094	NLB
3	-0.376953	-2.46682	NLA
4	-0.376953	-1.4619	FE
1	-0.375	-4.33648	LOSS
2	-0.375	-3.39377	NLB
3	-0.375	-2.33858	NLA
4	-0.375	-1.40162	FE
1	-0.373047	-4.30115	LOSS
2	-0.373047	-3.40523	NLB
3	-0.373047	-2.21803	NLA
4	-0.373047	-1.34029	FE
1	-0.371094	-4.26566	LOSS
2	-0.371094	-3.42408	NLB
3	-0.371094	-2.10563	NLA
4	-0.371094	-1.27806	FE
1	-0.369141	-4.2326	LOSS
2	-0.369141	-3.44867	NLB
3	-0.369141	-2.00132	NLA
4	-0.369141	-1.2153	FE
1	-0.367188	-4.20461	LOSS
2	-0.367188	-3.47698	NLB
3	-0.367188	-1.90443	NLA
4	-0.367188	-1.15268	FE
1	-0.365234	-4.18399	LOSS
2	-0.365234	-3.50679	NLB
3	-0.365234	-1.81373	NLA
4	-0.365234	-1.09117	FE
1	-0.363281	-4.17246	LOSS
2	-0.363281	-3.53587	NLB
3	-0.363281	-1.72744	NLA
4	-0.363281	-1.03201	FE
1	-0.361328	-4.17086	LOSS
2	-0.361328	-3.56211	NLB
3	-0.361328	-1.64339	NLA
4	-0.361328	-0.976674	FE
1	-0.359375	-4.17902	LOSS
2	-0.359375	-3.58375	NLB
3	-0.359375	-1.55914	NLA
4	-0.359375	-0.926709	FE
1	-0.357422	-4.1958	LOSS
2	-0.357422	-3.59953	NLB
3	-0.357422	-1.47225	NLA
4	-0.357422	-0.883646	FE
1	-0.355469	-4.21919	LOSS
2	-0.355469	-3.60882	NLB
3	-0.355469	-1.38047	NLA
4	-0.355469	-0.84882	FE
1	-0.353516	-4.24658	LOSS
2	-0.353516	-3.61167	NLB
3	-0.353516	-1.28197	NLA
4	-0.353516	-0.823217	FE
1	-0.351562	-4.27506	LOSS
2	-0.351562	-3.60881	NLB
3	-0.351562	-1.1756	NLA
4	-0.351562	-0.807352	FE
1	-0.349609	-4.30181	LOSS
2	-0.349609	-3.60158	NLB
3	-0.349609	-1.061	NLA
4	-0.349609	-0.801187	FE
1	-0.347656	-4.32445	LOSS
2	-0.347656	-3.59176	NLB
3	-0.347656	-0.938732	NLA
4	-0.347656	-0.80411	FE
1	-0.345703	-4.34127	LOSS
2	-0.345703	-3.58149	NLB
3	-0.345703	-0.810298	NLA
4	-0.345703	-0.814984	FE
1	-0.34375	-4.35151	LOSS
2	-0.34375	-3.57295	NLB
3	-0.34375	-0.678056	NLA
4	-0.34375	-0.832261	FE
1	-0.341797	-4.35541	LOSS
2	-0.341797	-3.56823	NLB
3	-0.341797	-0.545077	NLA
4	-0.341797	-0.854137	FE
1	-0.339844	-4.35417	LOSS
2	-0.339844	-3.56913	NLB
3	-0.339844	-0.414914	NLA
4	-0.339844	-0.878749	FE
1	-0.337891	-4.34988	LOSS
2	-0.337891	-3.57695	NLB
3	-0.337891	-0.291329	NLA
4	-0.337891	-0.904361	FE
1	-0.335938	-4.34525	LOSS
2	-0.335938	-3.59243	NLB
3	-0.335938	-0.177991	NLA
4	-0.335938	-0.929538	FE
1	-0.333984	-4.34336	LOSS
2	-0.333984	-3.61563	NLB
3	-0.333984	-0.0781886	NLA
4	-0.333984	-0.953275	FE
1	-0.332031	-4.34737	LOSS
2	-0.332031	-3.64601	NLB
3	-0.332031	0.0054173	NLA
4	-0.332031	-0.975075	FE
1	-0.330078	-4.36025	LOSS
2	-0.330078	-3.68242	NLB
3	-0.330078	0.070973	NLA
4	-0.330078	-0.994964	FE
1	-0.328125	-4.38447	LOSS
2	-0.328125	-3.72328	NLB
3	-0.328125	0.117523	NLA
4	-0.328125	-1.01346	FE
1	-0.326172	-4.42183	LOSS
2	-0.326172	-3.76673	NLB
3	-0.326172	0.145007	NLA
4	-0.326172	-1.03151	FE
1	-0.324219	-4.47334	LOSS
2	-0.324219	-3.8108	NLB
3	-0.324219	0.15417	NLA
4	-0.324219	-1.05035	FE
1	-0.322266	-4.53909	LOSS
2	-0.322266	-3.85364	NLB
3	-0.322266	0.146403	NLA
4	-0.322266	-1.07143	FE
1	-0.320312	-4.61831	LOSS
2	-0.320312	-3.89369	NLB
3	-0.320312	0.123534	NLA
4	-0.320312	-1.09626	FE
1	-0.318359	-4.70942	LOSS
2	-0.318359	-3.92983	NLB
3	-0.318359	0.0876172	NLA
4	-0.318359	-1.12627	FE
1	-0.316406	-4.81019	LOSS
2	-0.316406	-3.96148	NLB
3	-0.316406	0.0407319	NLA
4	-0.316406	-1.16277	FE
1	-0.314453	-4.91786	LOSS
2	-0.314453	-3.98868	NLB
3	-0.314453	-0.0151597	NLA
4	-0.314453	-1.20676	FE
1	-0.3125	-5.02944	LOSS
2	-0.3125	-4.01204	NLB
3	-0.3125	-0.0782958	NLA
4	-0.3125	-1.25892	FE
1	-0.310547	-5.14188	LOSS
2	-0.310547	-4.03274	NLB
3	-0.310547	-0.147125	NLA
4	-0.310547	-1.31948	FE
1	-0.308594	-5.25231	LOSS
2	-0.308594	-4.05235	NLB
3	-0.308594	-0.220257	NLA
4	-0.308594	-1.38822	FE
1	-0.306641	-5.35821	LOSS
2	-0.306641	-4.07275	NLB
3	-0.306641	-0.296372	NLA
4	-0.306641	-1.46439	FE
1	-0.304688	-5.4576	LOSS
2	-0.304688	-4.09594	NLB
3	-0.304688	-0.374116	NLA
4	-0.304688	-1.54674	FE
1	-0.302734	-5.54907	LOSS
2	-0.302734	-4.12381	NLB
3	-0.302734	-0.452026	NLA
4	-0.302734	-1.63358	FE
1	-0.300781	-5.63186	LOSS
2	-0.300781	-4.15801	NLB
3	-0.300781	-0.528491	NLA
4	-0.300781	-1.72282	FE
1	-0.298828	-5.70578	LOSS
2	-0.298828	-4.19968	NLB
3	-0.298828	-0.601787	NLA
4	-0.298828	-1.81209	FE
1	-0.296875	-5.77118	LOSS
2	-0.296875	-4.24939	NLB
3	-0.296875	-0.670176	NLA
4	-0.296875	-1.89895	FE
1	-0.294922	-5.8288	LOSS
2	-0.294922	-4.30693	NLB
3	-0.294922	-0.732068	NLA
4	-0.294922	-1.98102	FE
1	-0.292969	-5.87962	LOSS
2	-0.292969	-4.37135	NLB
3	-0.292969	-0.786212	NLA
4	-0.292969	-2.05617	FE
1	-0.291016	-5.92478	LOSS
2	-0.291016	-4.44096	NLB
3	-0.291016	-0.831877	NLA
4	-0.291016	-2.12274	FE
1	-0.289062	-5.96539	LOSS
2	-0.289062	-4.51346	NLB
3	-0.289062	-0.869	NLA
4	-0.289062	-2.17963	FE
1	-0.287109	-6.00243	LOSS
2	-0.287109	-4.58611	NLB
3	-0.287109	-0.898252	NLA
4	-0.287109	-2.22642	FE
1	-0.285156	-6.03669	LOSS
2	-0.285156	-4.65603	NLB
3	-0.285156	-0.921005	NLA
[truncated: 585 more rows]

## Sheet: Fig 4d - Bottom
outcome	t	raw	OUTCOME_NAMES
1	0	0.38843	LOSS
2	0	0.61157	NLB
3	0	0.719008	NLA
4	0	0.891967	FE
1	-0.05	0.38843	LOSS
2	-0.05	0.619835	NLB
3	-0.05	0.719008	NLA
4	-0.05	0.886427	FE
1	-0.1	0.38843	LOSS
2	-0.1	0.61157	NLB
3	-0.1	0.710744	NLA
4	-0.1	0.886427	FE
1	-0.15	0.404959	LOSS
2	-0.15	0.636364	NLB
3	-0.15	0.702479	NLA
4	-0.15	0.880886	FE
1	-0.2	0.413223	LOSS
2	-0.2	0.636364	NLB
3	-0.2	0.669421	NLA
4	-0.2	0.875346	FE
1	-0.25	0.413223	LOSS
2	-0.25	0.636364	NLB
3	-0.25	0.652893	NLA
4	-0.25	0.875346	FE
1	-0.3	0.413223	LOSS
2	-0.3	0.636364	NLB
3	-0.3	0.586777	NLA
4	-0.3	0.878116	FE
1	-0.35	0.421488	LOSS
2	-0.35	0.652893	NLB
3	-0.35	0.578512	NLA
4	-0.35	0.880886	FE
1	-0.4	0.46281	LOSS
2	-0.4	0.652893	NLB
3	-0.4	0.553719	NLA
4	-0.4	0.878116	FE
1	-0.45	0.471074	LOSS
2	-0.45	0.669421	NLB
3	-0.45	0.528926	NLA
4	-0.45	0.872576	FE
1	-0.5	0.495868	LOSS
2	-0.5	0.669421	NLB
3	-0.5	0.487603	NLA
4	-0.5	0.869806	FE
1	-0.55	0.520661	LOSS
2	-0.55	0.702479	NLB
3	-0.55	0.479339	NLA
4	-0.55	0.867036	FE
1	-0.6	0.545455	LOSS
2	-0.6	0.719008	NLB
3	-0.6	0.46281	NLA
4	-0.6	0.864266	FE
1	-0.65	0.553719	LOSS
2	-0.65	0.719008	NLB
3	-0.65	0.46281	NLA
4	-0.65	0.864266	FE
1	-0.7	0.561983	LOSS
2	-0.7	0.735537	NLB
3	-0.7	0.471074	NLA
4	-0.7	0.855956	FE
1	-0.75	0.570248	LOSS
2	-0.75	0.752066	NLB
3	-0.75	0.471074	NLA
4	-0.75	0.847645	FE
1	-0.8	0.595041	LOSS
2	-0.8	0.752066	NLB
3	-0.8	0.479339	NLA
4	-0.8	0.847645	FE
1	-0.85	0.644628	LOSS
2	-0.85	0.752066	NLB
3	-0.85	0.487603	NLA
4	-0.85	0.844875	FE
1	-0.9	0.644628	LOSS
2	-0.9	0.760331	NLB
3	-0.9	0.487603	NLA
4	-0.9	0.839335	FE
1	-0.95	0.669421	LOSS
2	-0.95	0.752066	NLB
3	-0.95	0.479339	NLA
4	-0.95	0.831025	FE
1	-1	0.702479	LOSS
2	-1	0.743802	NLB
3	-1	0.479339	NLA
4	-1	0.822715	FE
1	-1.05	0.719008	LOSS
2	-1.05	0.752066	NLB
3	-1.05	0.479339	NLA
4	-1.05	0.803324	FE
1	-1.1	0.752066	LOSS
2	-1.1	0.752066	NLB
3	-1.1	0.479339	NLA
4	-1.1	0.795014	FE
1	-1.15	0.760331	LOSS
2	-1.15	0.752066	NLB
3	-1.15	0.479339	NLA
4	-1.15	0.786704	FE
1	-1.2	0.768595	LOSS
2	-1.2	0.743802	NLB
3	-1.2	0.479339	NLA
4	-1.2	0.778393	FE
1	-1.25	0.793388	LOSS
2	-1.25	0.727273	NLB
3	-1.25	0.512397	NLA
4	-1.25	0.764543	FE
